# Supplementary material for: Mortality rate, carbon emissions, renewable energy and per capita income nexus in Sub-Saharan Africa
Source: PLoS One. 2022 Sep 15;17(9):e0274447. doi: 10.1371/journal.pone.0274447 (PMC9477355; doi:10.1371/journal.pone.0274447)
Supplement: S1 File — (XLSX) [file pone.0274447.s001.xlsx]

## Sheet: Mortality Rate, SSA
c_id	country	cc	incgrp	year	enupc	co2pc	hexpc	pc2010	infc	minf	mu5	bsan	relec	renec	secfg	urb	lnenupc	lnco2pc	lnhexpc	lnpc2010	lnminf	lnmu5	lnbsan	lnrelec	lnrenec	lnsecfg	lnurb	y1	y2	y3	y4	y5	y6	y7	y8	y9	y10	y11	y12	y13	y14	y15	ren_pc	lnrenpc	HI	LI	MI
1	Angola	AGO	Middle income	2005	433.573	0.985736	53.9307	2883.98	22.9535	101.3	166.8	34.7226	79.6482	70.9542		56	6.07206	-0.0143664	3.9877	7.96693	4.61809	5.1168	3.54739	4.37762	4.26203		4.02535	1	0	0	0	0	0	0	0	0	0	0	0	0	0	0	204630	33.9553	0	0	1
1	Angola	AGO	Middle income	2006	458.794	1.10502	69.4247	3102.65	13.3052	96.2	157.3	35.9913	80.611	65.0226		56.764	6.1286	0.0998625	4.24024	8.04001	4.56643	5.05816	3.58328	4.38964	4.17473		4.0389	0	1	0	0	0	0	0	0	0	0	0	0	0	0	0	201742	33.5649	0	0	1
1	Angola	AGO	Middle income	2007	471.694	1.20313	92.452	3409.5	12.2515	91	147.7	37.2593	77.6189	61.5997		57.524	6.15633	0.18493	4.52669	8.13432	4.51086	4.99518	3.6179	4.35181	4.12066		4.0522	0	0	1	0	0	0	0	0	0	0	0	0	0	0	0	210024	33.5187	0	0	1
1	Angola	AGO	Middle income	2008	491.979	1.185	135.208	3652.15	12.4758	85.8	138.3	38.5275	75.409	58.108	18.4825	58.282	6.19843	0.169743	4.90682	8.20307	4.45202	4.92943	3.65137	4.32293	4.0623	2.91683	4.06529	0	0	0	1	0	0	0	0	0	0	0	0	0	0	0	212219	33.3234	0	0	1
1	Angola	AGO	Middle income	2009	515.217	1.23443	119.809	3549.58	13.7303	80.7	129	39.7943	65.3432	55.749	19.6091	59.034	6.24459	0.210605	4.7859	8.17458	4.39074	4.85981	3.68372	4.17965	4.02086	2.97599	4.07811	0	0	0	0	1	0	0	0	0	0	0	0	0	0	0	197885	32.8689	0	0	1
1	Angola	AGO	Middle income	2010	520.962	1.24409	96.6437	3587.88	-60.4964	76	120.5	41.0608	67.9574	54.1938	21.2645	59.783	6.25568	0.218406	4.57103	8.18532	4.33073	4.79165	3.71505	4.21888	3.99257	3.05704	4.09072	0	0	0	0	0	1	0	0	0	0	0	0	0	0	0	194441	32.6804	0	0	1
1	Angola	AGO	Middle income	2011	521.781	1.26282	122.118	3579.96	13.4825	71.5	112.5	42.3267	70.9078	52.7157	20.7207	60.528	6.25725	0.233351	4.80499	8.18311	4.2697	4.72295	3.74542	4.26138	3.96491	3.03113	4.10311	0	0	0	0	0	0	1	0	0	0	0	0	0	0	0	188720	32.4453	0	0	1
1	Angola	AGO	Middle income	2012	552.364	1.36118	122.243	3748.45	10.2779	67.3	104.9	43.5915	60.7995	52.2457		61.268	6.31421	0.308353	4.80601	8.2291	4.20916	4.65301	3.77486	4.10758	3.95596		4.11526	0	0	0	0	0	0	0	1	0	0	0	0	0	0	0	195840	32.554	0	0	1
1	Angola	AGO	Middle income	2013	533.761	1.29508	143.703	3796.88	8.77781	63.6	98.4	44.8548	58.0209	50.6861		62.002	6.27995	0.258569	4.96775	8.24194	4.15261	4.58904	3.80343	4.0608	3.92565		4.12717	0	0	0	0	0	0	0	0	1	0	0	0	0	0	0	192449	32.355	0	0	1
1	Angola	AGO	Middle income	2014	544.609	1.66474	131.752	3843.2	7.28039	60.5	92.9	46.117	53.1751	50.7975		62.731	6.30007	0.509669	4.88092	8.25406	4.10264	4.53152	3.83118	3.97359	3.92785		4.13886	0	0	0	0	0	0	0	0	0	1	0	0	0	0	0	195225	32.4207	0	0	1
1	Angola	AGO	Middle income	2015		1.24025	108.681	3748.32	-21.5317	57.8	88.1	47.3745	53.1749	49.5682		63.446		0.215309	4.68841	8.22906	4.05699	4.47847	3.85808	3.97359	3.90335		4.15019	0	0	0	0	0	0	0	0	0	0	1	0	0	0	0	185798	32.1209	0	0	1
1	Angola	AGO	Middle income	2016		1.20286	95.2208	3530.31	32.3777	55.5	84	48.6279			39.7418	64.149		0.184703	4.5562	8.16914	4.01638	4.43082	3.8842			3.6824	4.16121	0	0	0	0	0	0	0	0	0	0	0	1	0	0	0			0	0	1
1	Angola	AGO	Middle income	2017			114.46	3409.93	31.6917	53.4	80.4	49.877				64.839			4.74022	8.13445	3.97781	4.38701	3.90956				4.17191	0	0	0	0	0	0	0	0	0	0	0	0	1	0	0			0	0	1
1	Angola	AGO	Middle income	2018				3233.91	20.1904	51.6	77.2					65.514				8.08145	3.94352	4.3464					4.18226	0	0	0	0	0	0	0	0	0	0	0	0	0	1	0			0	0	1
1	Angola	AGO	Middle income	2019				3103.5	17.1453							66.177				8.04028							4.19233	0	0	0	0	0	0	0	0	0	0	0	0	0	0	1			0	0	1
2	Benin	BEN	Middle income	2005	313.106	0.299985	24.1485	989.372	5.36452	77.5	123.2	10.8084	0.934579	59.1908		40.543	5.74654	-1.20402	3.18422	6.89707	4.35028	4.81381	2.38033	-0.0676586	4.08077		3.70236	1	0	0	0	0	0	0	0	0	0	0	0	0	0	0	58561.8	28.1453	0	0	1
2	Benin	BEN	Middle income	2006	358.899	0.471267	25.404	999.02	3.78218	76	120.5	11.2987	2.5974	57.3029		41.049	5.88304	-0.752331	3.2349	6.90677	4.33073	4.79165	2.42469	0.954512	4.04835		3.71477	0	1	0	0	0	0	0	0	0	0	0	0	0	0	0	57246.8	27.9611	0	0	1
2	Benin	BEN	Middle income	2007	379.228	0.531739	27.9001	1029.03	1.29807	74.6	117.9	11.802	1.36364	54.4861		41.558	5.93814	-0.631603	3.32863	6.93637	4.31214	4.76984	2.46827	0.310155	3.99795		3.72709	0	0	1	0	0	0	0	0	0	0	0	0	0	0	0	56067.9	27.7312	0	0	1
2	Benin	BEN	Middle income	2008	376.859	0.507237	30.209	1049.37	7.9473	73.2	115.5	12.3182	1.31004	54.7576		42.069	5.93187	-0.678777	3.40814	6.95594	4.29319	4.74927	2.51108	0.27006	4.00292		3.73931	0	0	0	1	0	0	0	0	0	0	0	0	0	0	0	57460.9	27.8441	0	0	1
2	Benin	BEN	Middle income	2009	384.447	0.521063	30.6015	1043.96	0.896072	72	113.3	12.8466	0.78125	52.8278		42.58	5.95181	-0.651884	3.42105	6.95078	4.27667	4.73004	2.55308	-0.24686	3.96704		3.75138	0	0	0	0	1	0	0	0	0	0	0	0	0	0	0	55150.2	27.574	0	0	1
2	Benin	BEN	Middle income	2010	397.136	0.553283	30.9865	1036.53	2.20784	70.8	111.1	13.3876	0.869565	48.1173		43.093	5.98428	-0.591885	3.43355	6.94364	4.25986	4.71043	2.59433	-0.139762	3.87364		3.76336	0	0	0	0	0	1	0	0	0	0	0	0	0	0	0	49875.2	26.8972	0	0	1
2	Benin	BEN	Middle income	2011	396.771	0.534885	34.8712	1037.75	2.70424	69.5	108.9	13.9409	0	49.4518	37.6361	43.608	5.98336	-0.625703	3.55166	6.94481	4.24133	4.69043	2.63483		3.901	3.62796	3.77524	0	0	0	0	0	0	1	0	0	0	0	0	0	0	0	51318.5	27.0917	0	0	1
2	Benin	BEN	Middle income	2012	399.677	0.493745	39.1034	1057.67	6.74468	68.2	106.6	14.5065	0	51.146		44.125	5.99066	-0.705736	3.66621	6.96382	4.22244	4.66908	2.6746		3.93468		3.78703	0	0	0	0	0	0	0	1	0	0	0	0	0	0	0	54095.5	27.4004	0	0	1
2	Benin	BEN	Middle income	2013	406.248	0.503981	35.7576	1102.53	0.428889	67	104.4	15.0838	0	52.711	44.8051	44.642	6.00696	-0.685216	3.57676	7.00536	4.20469	4.64823	2.71362		3.96482	3.80232	3.79867	0	0	0	0	0	0	0	0	1	0	0	0	0	0	0	58115.3	27.775	0	0	1
2	Benin	BEN	Middle income	2014	416.791	0.522592	34.4022	1140.45	-0.548758	65.7	102.1	15.6739	0	52.538	45.8066	45.166	6.03258	-0.648954	3.53812	7.03918	4.1851	4.62595	2.752		3.96154	3.82443	3.81034	0	0	0	0	0	0	0	0	0	1	0	0	0	0	0	59916.8	27.886	0	0	1
2	Benin	BEN	Middle income	2015		0.573491	31.2944	1129	0.218786	64.4	99.9	16.0117	5.55556	50.8626	48.9276	45.695		-0.556012	3.44344	7.02908	4.16511	4.60417	2.77332	1.7148	3.92913	3.89034	3.82199	0	0	0	0	0	0	0	0	0	0	1	0	0	0	0	57423.7	27.6182	0	0	1
2	Benin	BEN	Middle income	2016		0.595648	30.4015	1134.92	-0.79405	63.2	97.6	16.3511			50.7318	46.229		-0.518106	3.41449	7.03432	4.1463	4.58088	2.7943			3.92655	3.83361	0	0	0	0	0	0	0	0	0	0	0	1	0	0	0			0	0	1
2	Benin	BEN	Middle income	2017			30.7664	1166.76	1.76941	61.9	95.5	16.4529				46.768			3.42643	7.06199	4.12552	4.55913	2.8005				3.8452	0	0	0	0	0	0	0	0	0	0	0	0	1	0	0			0	0	1
2	Benin	BEN	Middle income	2018				1211.32	0.848806	60.5	93					47.312				7.09946	4.10264	4.5326					3.85676	0	0	0	0	0	0	0	0	0	0	0	0	0	1	0			0	0	1
2	Benin	BEN	Middle income	2019				1259.81	-0.915682							47.861				7.13872							3.8683	0	0	0	0	0	0	0	0	0	0	0	0	0	0	1			0	0	1
3	Botswana	BWA	Middle income	2005	1037.42	2.27674	268.584	5686.78	8.61023	42.4	71.9	58.5485	0	30.7644	84.8016	55.944	6.94449	0.822746	5.59316	8.6459	3.74715	4.27528	4.06985		3.42636	4.44031	4.02435	1	0	0	0	0	0	0	0	0	0	0	0	0	0	0	174950	29.6239	0	0	1
3	Botswana	BWA	Middle income	2006	1050.64	2.25304	256.844	6038.79	11.5552	41.1	65.7	59.8708	0	29.3683	87.2033	56.4	6.95716	0.812281	5.54847	8.70596	3.71601	4.1851	4.09219		3.37992	4.46824	4.03247	0	1	0	0	0	0	0	0	0	0	0	0	0	0	0	177349	29.4254	0	0	1
3	Botswana	BWA	Middle income	2007	1062.92	2.25636	304.709	6400.72	7.081	41.7	61.7	61.6023	0	27.6668	87.4462	57.928	6.96878	0.813755	5.71936	8.76417	3.7305	4.12228	4.1207		3.32023	4.47102	4.0592	0	0	1	0	0	0	0	0	0	0	0	0	0	0	0	177087	29.0991	0	0	1
3	Botswana	BWA	Middle income	2008	1101.25	2.35261	325.146	6657.83	12.7022	41.4	59.3	63.3425	0	27.1608	83.5181	59.444	7.0042	0.855523	5.78428	8.80355	3.72328	4.08261	4.14856		3.30177	4.42506	4.08504	0	0	0	1	0	0	0	0	0	0	0	0	0	0	0	180832	29.0673	0	0	1
3	Botswana	BWA	Middle income	2009	1007.29	1.98977	338.366	6029.2	8.0273	40.2	55.5	65.0869	0	28.2767		60.937	6.91502	0.688021	5.82413	8.70437	3.69387	4.01638	4.17572		3.34204		4.10984	0	0	0	0	1	0	0	0	0	0	0	0	0	0	0	170486	29.0904	0	0	1
3	Botswana	BWA	Middle income	2010	1083.91	2.29937	393.08	6434.82	6.94888	38.4	49.8	66.8374	0	30.1861		62.412	6.98833	0.832634	5.97401	8.76948	3.64806	3.90801	4.20226		3.40738		4.13376	0	0	0	0	0	1	0	0	0	0	0	0	0	0	0	194242	29.881	0	0	1
3	Botswana	BWA	Middle income	2011	1026.73	2.00144	432.335	6728.2	8.45987	38.9	48.8	68.5923	0	29.9968		63.865	6.93413	0.693865	6.0692	8.81406	3.66099	3.88773	4.22818		3.40109		4.15677	0	0	0	0	0	0	1	0	0	0	0	0	0	0	0	201824	29.9774	0	0	1
3	Botswana	BWA	Middle income	2012	1150.64	2.49195	472.284	6944.81	7.5369	36.8	46.1	70.1499	0	29.7485		64.768	7.04807	0.913066	6.15758	8.84575	3.6055	3.83081	4.25063		3.39278		4.17081	0	0	0	0	0	0	0	1	0	0	0	0	0	0	0	206598	30.0117	0	0	1
3	Botswana	BWA	Middle income	2013	1203.32	2.74865	435.769	7646.41	5.88461	34.8	43.2	71.6801	0.108342	29.2188		65.572	7.09284	1.01111	6.07711	8.94199	3.54962	3.76584	4.27221	-2.22246	3.37481		4.18315	0	0	0	0	0	0	0	0	1	0	0	0	0	0	0	223419	30.1776	0	0	1
3	Botswana	BWA	Middle income	2014	1300.64	3.28318	419.495	7864.25	4.40225	34.5	42.3	73.2177	0.0432339	28.8005		66.368	7.17061	1.18881	6.03905	8.97008	3.54096	3.74479	4.29344	-3.14113	3.36039		4.19522	0	0	0	0	0	0	0	0	0	1	0	0	0	0	0	226495	30.143	0	0	1
3	Botswana	BWA	Middle income	2015		2.56085	373.785	7613.7	3.06203	33.2	40.7	74.7621	0.0337041	28.8798		67.155		0.940338	5.92368	8.9377	3.50255	3.70623	4.31431	-3.39014	3.36314		4.207	0	0	0	0	0	0	0	0	0	0	1	0	0	0	0	219882	30.0588	0	0	1
3	Botswana	BWA	Middle income	2016		2.93537	386.632	7797.14	2.81496	32.3	39.4	76.0173				67.933		1.07683	5.95747	8.96151	3.47507	3.67377	4.33096				4.21852	0	0	0	0	0	0	0	0	0	0	0	1	0	0	0			0	0	1
3	Botswana	BWA	Middle income	2017			465.929	7859.17	3.30828	30.8	37.5	77.2692				68.7			6.14403	8.96944	3.42752	3.62434	4.3473				4.22975	0	0	0	0	0	0	0	0	0	0	0	0	1	0	0			0	0	1
3	Botswana	BWA	Middle income	2018				8032.68	3.23802	30	36.5					69.446				8.99127	3.4012	3.59731					4.24055	0	0	0	0	0	0	0	0	0	0	0	0	0	1	0			0	0	1
3	Botswana	BWA	Middle income	2019				8092.97	2.77286							70.172				8.99875							4.25095	0	0	0	0	0	0	0	0	0	0	0	0	0	0	1			0	0	1
4	Burkina Faso	BFA	Low income	2005		0.0838753	18.0862	576.372	6.41504	80.5	152.5	14.4069	19.4654	86.5437	11.8204	21.537		-2.47842	2.89515	6.35675	4.38826	5.02716	2.66771	2.96864	4.46065	2.46983	3.06977	1	0	0	0	0	0	0	0	0	0	0	0	0	0	0	49881.3	28.3552	0	1	0
4	Burkina Faso	BFA	Low income	2006		0.0983759	21.3547	594.379	2.33311	77.5	144.9	15.0505	14.6221	84.6157	12.6051	22.339		-2.31896	3.06127	6.38752	4.35028	4.97604	2.71141	2.68254	4.43812	2.5341	3.10633	0	1	0	0	0	0	0	0	0	0	0	0	0	0	0	50293.8	28.3486	0	1	0
4	Burkina Faso	BFA	Low income	2007		0.111924	27.9667	600.456	-0.230627	74.3	136.9	15.6046	18.1373	82.4288	13.6419	22.996		-2.18993	3.33102	6.39769	4.30811	4.91925	2.74756	2.89797	4.41193	2.61314	3.13532	0	0	1	0	0	0	0	0	0	0	0	0	0	0	0	49494.9	28.2262	0	1	0
4	Burkina Faso	BFA	Low income	2008		0.12182	29.7836	616.353	10.6598	71.2	129	16.0847	21.9406	82.9399	16.0745	23.534		-2.10521	3.39396	6.42382	4.26549	4.85981	2.77787	3.08834	4.41812	2.77723	3.15845	0	0	0	1	0	0	0	0	0	0	0	0	0	0	0	51120.3	28.3812	0	1	0
4	Burkina Faso	BFA	Low income	2009		0.125211	31.5909	615.691	2.60818	68.1	121.5	16.5427	18.9054	83.5972	17.2849	24.079		-2.07775	3.45287	6.42274	4.22098	4.79991	2.80595	2.93945	4.42601	2.84983	3.18134	0	0	0	0	1	0	0	0	0	0	0	0	0	0	0	51470	28.4271	0	1	0
4	Burkina Faso	BFA	Low income	2010		0.134882	33.9108	647.836	-0.764231	65.2	114.4	16.9792	20.7854	81.454	18.9252	24.633		-2.00336	3.52373	6.47364	4.17746	4.7397	2.83199	3.03425	4.40004	2.94049	3.20409	0	0	0	0	0	1	0	0	0	0	0	0	0	0	0	52768.8	28.4843	0	1	0
4	Burkina Faso	BFA	Low income	2011		0.136812	34.874	670.265	2.75977	62.4	107.6	17.3938	15.4557	80.5722	20.8484	25.196		-1.98915	3.55174	6.50767	4.13356	4.67842	2.85611	2.73798	4.38915	3.03728	3.22668	0	0	0	0	0	0	1	0	0	0	0	0	0	0	0	54004.7	28.5632	0	1	0
4	Burkina Faso	BFA	Low income	2012		0.162867	34.8903	692.445	3.81815	59.8	101.4	17.786	15.456	77.175	23.1909	25.767		-1.81482	3.55221	6.54023	4.09101	4.61907	2.87841	2.738	4.34608	3.14376	3.24909	0	0	0	0	0	0	0	1	0	0	0	0	0	0	0	53439.5	28.4243	0	1	0
4	Burkina Faso	BFA	Low income	2013		0.171614	43.7971	711.036	0.533739	57.5	95.8	18.1554	14.4382	75.427	25.9698	26.346		-1.76251	3.77957	6.56672	4.05178	4.56226	2.89897	2.66988	4.32317	3.25693	3.27132	0	0	0	0	0	0	0	0	1	0	0	0	0	0	0	53631.3	28.389	0	1	0
4	Burkina Faso	BFA	Low income	2014		0.168274	39.5919	720.152	-0.25809	55.4	91	18.5023	10.3971	75.2426	28.267	26.934		-1.78216	3.67862	6.57946	4.01458	4.51086	2.9179	2.34153	4.32072	3.3417	3.29339	0	0	0	0	0	0	0	0	0	1	0	0	0	0	0	54186.2	28.428	0	1	0
4	Burkina Faso	BFA	Low income	2015		0.18385	33.5148	726.652	0.724839	53.6	86.8	18.826	9.35404	74.1672	32.3206	27.53		-1.69364	3.51199	6.58845	3.98155	4.46361	2.93524	2.23581	4.30632	3.4757	3.31528	0	0	0	0	0	0	0	0	0	0	1	0	0	0	0	53893.7	28.372	0	1	0
4	Burkina Faso	BFA	Low income	2016		0.183287	40.9547	747.828	0.441041	51.9	83	19.1263			34.8719	28.134		-1.6967	3.71247	6.61717	3.94932	4.41884	2.95106			3.55168	3.33698	0	0	0	0	0	0	0	0	0	0	0	1	0	0	0			0	1	0
4	Burkina Faso	BFA	Low income	2017			44.4035	771.252	1.483	50.4	79.6	19.4021			37.5808	28.743			3.79332	6.64802	3.91999	4.37701	2.96538			3.62649	3.35839	0	0	0	0	0	0	0	0	0	0	0	0	1	0	0			0	1	0
4	Burkina Faso	BFA	Low income	2018				800.563	1.95594	49	76.4				40.73	29.358				6.68532	3.89182	4.33598				3.70696	3.37956	0	0	0	0	0	0	0	0	0	0	0	0	0	1	0			0	1	0
4	Burkina Faso	BFA	Low income	2019				822.378	-3.23339							29.98				6.7122							3.40053	0	0	0	0	0	0	0	0	0	0	0	0	0	0	1			0	1	0
5	Burundi	BDI	Low income	2005		0.020912	12.6766	221.096	13.2521	78.5	125	45.8871	98.045	97.2914	11.0235	9.375		-3.86743	2.53976	5.3986	4.3631	4.82831	3.82618	4.58543	4.57771	2.40003	2.23805	1	0	0	0	0	0	0	0	0	0	0	0	0	0	0	21510.8	24.7132	0	1	0
5	Burundi	BDI	Low income	2006		0.0245821	16.4948	225.622	2.74542	74.4	117.6	45.9024	97.9014	96.8564	12.007	9.617		-3.70574	2.80304	5.41886	4.30946	4.76729	3.82652	4.58396	4.57323	2.48549	2.26353	0	1	0	0	0	0	0	0	0	0	0	0	0	0	0	21853	24.7817	0	1	0
5	Burundi	BDI	Low income	2007		0.0237868	18.0736	225.859	8.41206	70.3	110.2	45.9145	98.3258	96.8928	12.6128	9.864		-3.73862	2.89445	5.41991	4.25277	4.7023	3.82678	4.58829	4.5736	2.53471	2.28889	0	0	1	0	0	0	0	0	0	0	0	0	0	0	0	21884.1	24.7885	0	1	0
5	Burundi	BDI	Low income	2008		0.0234656	18.1265	229.149	24.407	66.3	103.3	45.9233	98.2424	96.8461		10.118		-3.75222	2.89738	5.43437	4.19419	4.63764	3.82697	4.58744	4.57312		2.31432	0	0	0	1	0	0	0	0	0	0	0	0	0	0	0	22192.1	24.852	0	1	0
5	Burundi	BDI	Low income	2009		0.0227068	21.6477	230.193	10.5554	62.7	96.7	45.9285	96.3936	96.9197	16.8616	10.376		-3.78509	3.0749	5.43892	4.13836	4.57161	3.82709	4.56844	4.57388	2.82504	2.33949	0	0	0	0	1	0	0	0	0	0	0	0	0	0	0	22310.2	24.877	0	1	0
5	Burundi	BDI	Low income	2010		0.0355051	26.1382	234.236	6.49327	59.2	90.7	45.9301	87.6534	96.7578	19.4541	10.642		-3.33808	3.2634	5.45633	4.08092	4.50756	3.82712	4.47339	4.57221	2.96806	2.36481	0	0	0	0	0	1	0	0	0	0	0	0	0	0	0	22664.1	24.9475	0	1	0
5	Burundi	BDI	Low income	2011		0.047483	24.8959	235.989	9.59217	56.1	85.2	45.9277	90.8573	96.5942	22.1475	10.915		-3.04738	3.2147	5.46378	4.02714	4.445	3.82707	4.50929	4.57052	3.09772	2.39014	0	0	0	0	0	0	1	0	0	0	0	0	0	0	0	22795.2	24.9723	0	1	0
5	Burundi	BDI	Low income	2012		0.0420401	21.3476	238.816	18.161	53.2	80	45.9213	97.9618	93.9587	24.8569	11.194		-3.16913	3.06094	5.47569	3.97406	4.38203	3.82693	4.58458	4.54286	3.21313	2.41538	0	0	0	0	0	0	0	1	0	0	0	0	0	0	0	22438.8	24.8753	0	1	0
5	Burundi	BDI	Low income	2013		0.0430494	21.8019	242.846	7.93796	50.4	75.1	45.9106	87.0206	94.0692	29.9406	11.482		-3.14541	3.082	5.49243	3.91999	4.31882	3.8267	4.46615	4.54403	3.39922	2.44078	0	0	0	0	0	0	0	0	1	0	0	0	0	0	0	22844.3	24.9578	0	1	0
5	Burundi	BDI	Low income	2014		0.0391125	20.4353	245.327	4.40535	47.9	70.8	45.8955	80.7188	94.5982	36.7759	11.776		-3.24131	3.01727	5.50259	3.86912	4.25986	3.82637	4.39097	4.54964	3.60484	2.46606	0	0	0	0	0	0	0	0	0	1	0	0	0	0	0	23207.5	25.0348	0	1	0
5	Burundi	BDI	Low income	2015		0.0397016	19.382	228.433	5.54469	45.8	67	45.8757	82.7094	95.6789	42.8983	12.078		-3.22636	2.96434	5.43124	3.82428	4.20469	3.82594	4.41533	4.561	3.75883	2.49139	0	0	0	0	0	0	0	0	0	0	1	0	0	0	0	21856.2	24.7719	0	1	0
5	Burundi	BDI	Low income	2016		0.0472011	22.34	219.962	5.55769	44	63.8	45.851			47.356	12.388		-3.05334	3.10638	5.39345	3.78419	4.15575	3.8254			3.85769	2.51673	0	0	0	0	0	0	0	0	0	0	0	1	0	0	0			0	1	0
5	Burundi	BDI	Low income	2017			23.5004	214.139	16.0525	42.4	61	45.8212			50.4309	12.706			3.15702	5.36663	3.74715	4.11087	3.82475			3.92061	2.54207	0	0	0	0	0	0	0	0	0	0	0	0	1	0	0			0	1	0
5	Burundi	BDI	Low income	2018				210.804	-2.8147	41	58.5				51.0897	13.032				5.35093	3.71357	4.06903				3.93358	2.56741	0	0	0	0	0	0	0	0	0	0	0	0	0	1	0			0	1	0
5	Burundi	BDI	Low income	2019				208.075	-0.686772							13.366				5.3379							2.59271	0	0	0	0	0	0	0	0	0	0	0	0	0	0	1			0	1	0
6	Cabo Verde	CPV	Middle income	2005	213.808	0.950345	98.225	2705.13	0.418892	22.2	26.3	50.6997	2.72083	26.6127	75.2758	57.689	5.36508	-0.0509305	4.58726	7.90291	3.10009	3.26957	3.92592	1.00094	3.28139	4.32116	4.05507	1	0	0	0	0	0	0	0	0	0	0	0	0	0	0	71990.9	25.9325	0	0	1
6	Cabo Verde	CPV	Middle income	2006	217.405	1.00825	115.468	2882.89	5.36908	22	26.1	52.7816	2.95308	25.0714	88.7099	58.529	5.38176	0.0082211	4.74899	7.96655	3.09104	3.26193	3.96616	1.08285	3.22173	4.48537	4.06952	0	1	0	0	0	0	0	0	0	0	0	0	0	0	0	72277.9	25.666	0	0	1
6	Cabo Verde	CPV	Middle income	2007	216.815	1.06523	130.297	3279.08	4.411	21.9	26	54.8464	2.54888	24.964	89.4415	59.363	5.37904	0.0631864	4.86982	8.09532	3.08649	3.2581	4.00454	0.935655	3.21744	4.49359	4.08367	0	0	1	0	0	0	0	0	0	0	0	0	0	0	0	81859.1	26.0462	0	0	1
6	Cabo Verde	CPV	Middle income	2008		0.976154	130.287	3455.1	6.77444	21.8	25.8	56.8951	1.9212	27.6119	88.9916	60.194		-0.0241346	4.86974	8.14761	3.08191	3.25038	4.04121	0.65295	3.31825	4.48854	4.09757	0	0	0	1	0	0	0	0	0	0	0	0	0	0	0	95401.9	27.0358	0	0	1
6	Cabo Verde	CPV	Middle income	2009		1.07749	132.601	3370.35	0.991103	21.5	25.4	58.9262	1.5057	26.1617	91.2809	61.016		0.0746302	4.88735	8.12277	3.06805	3.23475	4.07629	0.40926	3.2643	4.51394	4.11114	0	0	0	0	1	0	0	0	0	0	0	0	0	0	0	88174.1	26.5151	0	0	1
6	Cabo Verde	CPV	Middle income	2010		1.13139	148.233	3378.25	2.07866	21.1	24.9	60.9382	1.18258	21.7361	94.3203	61.821		0.123447	4.99878	8.12511	3.04927	3.21487	4.10986	0.167697	3.07897	4.5467	4.12424	0	0	0	0	0	1	0	0	0	0	0	0	0	0	0	73429.9	25.017	0	0	1
6	Cabo Verde	CPV	Middle income	2011		1.23494	158.115	3468.67	4.47388	20.6	24.3	62.8648	6.72267	21.6205	96.7502	62.322		0.21102	5.06332	8.15152	3.02529	3.19048	4.14099	1.90549	3.07364	4.57213	4.13232	0	0	0	0	0	0	1	0	0	0	0	0	0	0	0	74994.1	25.0548	0	0	1
6	Cabo Verde	CPV	Middle income	2012		1.00161	173.973	3461.93	2.5404	20	23.6	64.7818	18.3667	24.4039	100.751	62.821		0.0016039	5.1589	8.14958	2.99573	3.16125	4.17102	2.91054	3.19474	4.61265	4.14029	0	0	0	0	0	0	0	1	0	0	0	0	0	0	0	84484.5	26.0358	0	0	1
6	Cabo Verde	CPV	Middle income	2013		0.974527	188.209	3445.31	1.50654	19.5	22.9	66.6889	20.5576	26.1255	103.592	63.317		-0.0258035	5.23755	8.14477	2.97041	3.13114	4.20004	3.02323	3.26291	4.64046	4.14815	0	0	0	0	0	0	0	0	1	0	0	0	0	0	0	90010.2	26.5756	0	0	1
6	Cabo Verde	CPV	Middle income	2014		0.948114	188.211	3422.75	-0.238778	18.9	22.2	68.5864	17.2917	26.1964	101.321	63.81		-0.0532807	5.23756	8.1382	2.93916	3.10009	4.22809	2.85022	3.26562	4.61829	4.15591	0	0	0	0	0	0	0	0	0	1	0	0	0	0	0	89663.8	26.5763	0	0	1
6	Cabo Verde	CPV	Middle income	2015		0.943405	144.383	3414.56	0.131188	18.3	21.5	70.4741	20.2085	26.5797	99.9576	64.3		-0.0582599	4.97247	8.1358	2.9069	3.06805	4.25525	3.0061	3.28015	4.60475	4.16356	0	0	0	0	0	0	0	0	0	0	1	0	0	0	0	90758	26.6866	0	0	1
6	Cabo Verde	CPV	Middle income	2016		1.02178	149.277	3532.14	-1.40782	17.8	20.8	72.246			98.3791	64.784		0.0215492	5.0058	8.16966	2.8792	3.03495	4.28008			4.58883	4.17106	0	0	0	0	0	0	0	0	0	0	0	1	0	0	0			0	0	1
6	Cabo Verde	CPV	Middle income	2017			167.59	3619.62	0.784415	17.2	20.1	73.8538			97.0148	65.261			5.12152	8.19412	2.84491	3.00072	4.30209			4.57486	4.1784	0	0	0	0	0	0	0	0	0	0	0	0	1	0	0			0	0	1
6	Cabo Verde	CPV	Middle income	2018				3740	1.257	16.7	19.5				92.4977	65.732				8.22684	2.81541	2.97041				4.52718	4.18559	0	0	0	0	0	0	0	0	0	0	0	0	0	1	0			0	0	1
6	Cabo Verde	CPV	Middle income	2019				3907.65	1.10667							66.195				8.27069							4.19261	0	0	0	0	0	0	0	0	0	0	0	0	0	0	1			0	0	1
7	Cameroon	CMR	Middle income	2005	397.811	0.208439	42.6652	1243.08	2.01354	79	128.9	39.4474	94.2058	86.2275	23.8464	48.541	5.98598	-1.56811	3.75338	7.12535	4.36945	4.85904	3.67497	4.54548	4.45699	3.17163	3.88241	1	0	0	0	0	0	0	0	0	0	0	0	0	0	0	107188	31.7576	0	0	1
7	Cameroon	CMR	Middle income	2006	368.917	0.211887	44.3648	1251.46	5.11758	76.7	124.7	39.344	88.8171	85.425	20.804	49.143	5.91057	-1.5517	3.79245	7.13207	4.3399	4.82591	3.67234	4.48658	4.44764	3.03514	3.89473	0	1	0	0	0	0	0	0	0	0	0	0	0	0	0	106906	31.7209	0	0	1
7	Cameroon	CMR	Middle income	2007	338.474	0.311485	50.5783	1277.3	0.921402	74.6	120.7	39.2508	74.8236	80.7136	28.2336	49.746	5.82445	-1.1664	3.92352	7.15251	4.31214	4.79331	3.66997	4.31513	4.39091	3.34051	3.90693	0	0	1	0	0	0	0	0	0	0	0	0	0	0	0	103096	31.406	0	0	1
7	Cameroon	CMR	Middle income	2008	332.172	0.287986	61.4511	1286	5.33781	72.1	116.3	39.1678	75.8493	80.7141	32.5471	50.35	5.80565	-1.24484	4.11824	7.15929	4.27805	4.75617	3.66786	4.32875	4.39091	3.48269	3.919	0	0	0	1	0	0	0	0	0	0	0	0	0	0	0	103798	31.4358	0	0	1
7	Cameroon	CMR	Middle income	2009	349.371	0.339834	57.9694	1278.6	3.04362	69.9	112.1	39.0946	70.6727	79.0935	36.7865	50.954	5.85613	-1.0793	4.05992	7.15352	4.24707	4.71939	3.66598	4.25806	4.37063	3.60513	3.93092	0	0	0	0	1	0	0	0	0	0	0	0	0	0	0	101129	31.2654	0	0	1
7	Cameroon	CMR	Middle income	2010	342.496	0.333327	58.9618	1286.52	1.27538	67.1	107.2	39.0314	73.2158	78.6042		51.559	5.83626	-1.09863	4.07689	7.15969	4.20618	4.6747	3.66437	4.29341	4.36443		3.94273	0	0	0	0	0	1	0	0	0	0	0	0	0	0	0	101126	31.2479	0	0	1
7	Cameroon	CMR	Middle income	2011	321.159	0.301339	48.5915	1303.43	2.9397	64.9	102.6	38.9778	75.2913	78.3693	44.227	52.164	5.77194	-1.19952	3.88345	7.17275	4.17285	4.63084	3.66299	4.32137	4.36143	3.78934	3.95439	0	0	0	0	0	0	1	0	0	0	0	0	0	0	0	102148	31.2835	0	0	1
7	Cameroon	CMR	Middle income	2012	322.279	0.280419	62.703	1325.93	2.7353	62.5	98.2	38.9338	75.3651	78.0478	47.5341	52.769	5.77542	-1.27147	4.13841	7.18987	4.13517	4.58701	3.66186	4.32234	4.35732	3.86145	3.96592	0	0	0	0	0	0	0	1	0	0	0	0	0	0	0	103486	31.3286	0	0	1
7	Cameroon	CMR	Middle income	2013	329.587	0.227388	67.2661	1360.11	2.05035	60	93.8	38.8988	75.3358	77.6146	49.2077	53.373	5.79784	-1.4811	4.20866	7.21532	4.09434	4.54117	3.66096	4.32195	4.35175	3.89605	3.9773	0	0	0	0	0	0	0	0	1	0	0	0	0	0	0	105564	31.3993	0	0	1
7	Cameroon	CMR	Middle income	2014	335.202	0.299738	71.2424	1401.75	1.8549	57.9	89.8	38.8728	75.3251	76.9754	52.8349	53.976	5.81473	-1.20485	4.26609	7.24548	4.05872	4.49758	3.6603	4.32181	4.34349	3.96717	3.98854	0	0	0	0	0	0	0	0	0	1	0	0	0	0	0	107900	31.4706	0	0	1
7	Cameroon	CMR	Middle income	2015		0.340284	63.628	1441.78	2.67624	55.7	85.8	38.8557	76.1172	76.5384	54.3952	54.578		-1.07798	4.15305	7.27364	4.01998	4.45202	3.65985	4.33227	4.33779	3.99628	3.99963	0	0	0	0	0	0	0	0	0	0	1	0	0	0	0	110352	31.5515	0	0	1
7	Cameroon	CMR	Middle income	2016		0.346523	65.1212	1469.19	0.87419	54	82.3	38.8474			55.4431	55.179		-1.05981	4.17625	7.29247	3.98898	4.41037	3.65964			4.01536	4.01058	0	0	0	0	0	0	0	0	0	0	0	1	0	0	0			0	0	1
7	Cameroon	CMR	Middle income	2017			67.8118	1481.73	0.640409	52.2	79	39.0755				55.777			4.21674	7.30097	3.95508	4.36945	3.6655				4.02136	0	0	0	0	0	0	0	0	0	0	0	0	1	0	0			0	0	1
7	Cameroon	CMR	Middle income	2018				1502.17	1.06886	50.6	76.1					56.374				7.31466	3.92395	4.33205					4.03201	0	0	0	0	0	0	0	0	0	0	0	0	0	1	0			0	0	1
7	Cameroon	CMR	Middle income	2019				1522.65	2.4528							56.968				7.32821							4.04249	0	0	0	0	0	0	0	0	0	0	0	0	0	0	1			0	0	1
8	Central African Republic	CAF	Low income	2005		0.0581144	15.4308	417.502		108	164.8	18.9302	83.75	85.6529		38.069		-2.84534	2.73637	6.03429	4.68213	5.10473	2.94076	4.42784	4.4503		3.6394	1	0	0	0	0	0	0	0	0	0	0	0	0	0	0	35760.2	26.8544	0	1	0
8	Central African Republic	CAF	Low income	2006		0.0605517	15.5045	428.957		106.9	162.6	19.7329	83.8323	84.7972		38.193		-2.80426	2.74113	6.06136	4.67189	5.09129	2.98229	4.42882	4.44026		3.64265	0	1	0	0	0	0	0	0	0	0	0	0	0	0	0	36374.4	26.914	0	1	0
8	Central African Republic	CAF	Low income	2007		0.0602721	18.9419	440.176		105.9	160.3	20.5471	85.0932	80.8573		38.339		-2.80889	2.94138	6.08718	4.66249	5.07705	3.02272	4.44375	4.39269		3.64647	0	0	1	0	0	0	0	0	0	0	0	0	0	0	0	35591.5	26.739	0	1	0
8	Central African Republic	CAF	Low income	2008		0.0592093	18.3765	441.297		104.7	157.4	21.3735	85.0932	80.583		38.506		-2.82668	2.91107	6.08972	4.6511	5.05879	3.06215	4.44375	4.38929		3.65081	0	0	0	1	0	0	0	0	0	0	0	0	0	0	0	35561	26.7295	0	1	0
8	Central African Republic	CAF	Low income	2009		0.0583321	19.5512	472.093		102.9	153.7	22.2134	85	80.5793	9.83538	38.694		-2.8416	2.97304	6.15718	4.63376	5.035	3.10069	4.44265	4.38924	2.28599	3.65568	0	0	0	0	1	0	0	0	0	0	0	0	0	0	0	38040.9	27.0253	0	1	0
8	Central African Republic	CAF	Low income	2010		0.0601865	16.7061	488.421		101.4	150	23.0682	84.375	79.8106		38.904		-2.81031	2.81577	6.19118	4.61907	5.01063	3.13846	4.43527	4.37966		3.6611	0	0	0	0	0	1	0	0	0	0	0	0	0	0	0	38981.2	27.1152	0	1	0
8	Central African Republic	CAF	Low income	2011		0.063072	18.7505	505.238		99.3	145.9	23.939	84.4828	78.7672	12.634	39.135		-2.76348	2.93122	6.22503	4.59814	4.98292	3.17551	4.43655	4.3665	2.53639	3.66702	0	0	0	0	0	0	1	0	0	0	0	0	0	0	0	39796.2	27.1816	0	1	0
8	Central African Republic	CAF	Low income	2012		0.0661255	18.7194	528.645		97.2	141.8	24.8271	84.6591	78.0279	11.9232	39.388		-2.7162	2.92956	6.27032	4.57677	4.95442	3.21194	4.43863	4.35707	2.47849	3.67346	0	0	0	0	0	0	0	1	0	0	0	0	0	0	0	41249.1	27.3202	0	1	0
8	Central African Republic	CAF	Low income	2013		0.0643052	16.3456	335.389		95.6	138	24.9372	99.2806	77.08		39.663		-2.74411	2.79396	5.81529	4.56017	4.92725	3.21636	4.59795	4.34484		3.68042	0	0	0	0	0	0	0	0	1	0	0	0	0	0	0	25851.8	25.2665	0	1	0
8	Central African Republic	CAF	Low income	2014		0.0648928	18.3032	334.44		93	133.6	25.0558	99.4152	76.903		39.959		-2.73502	2.90707	5.81246	4.5326	4.89485	3.2211	4.59931	4.34255		3.68785	0	0	0	0	0	0	0	0	0	1	0	0	0	0	0	25719.5	25.2409	0	1	0
8	Central African Republic	CAF	Low income	2015		0.0652902	21.9794	346.694		90.7	129.1	25.1831	99.4152	76.567		40.277		-2.72891	3.0901	5.84844	4.50756	4.86059	3.22617	4.59931	4.33817		3.69578	0	0	0	0	0	0	0	0	0	0	1	0	0	0	0	26545.3	25.3715	0	1	0
8	Central African Republic	CAF	Low income	2016		0.0654578	16.3604	359.6		88.3	123.9	25.3197			11.841	40.618		-2.72635	2.79487	5.88499	4.48074	4.81947	3.23158			2.47157	3.70421	0	0	0	0	0	0	0	0	0	0	0	1	0	0	0			0	1	0
8	Central African Republic	CAF	Low income	2017			24.1501	371.109		86.5	119.8				13.7775	40.98			3.18429	5.9165	4.46014	4.78582				2.62304	3.71308	0	0	0	0	0	0	0	0	0	0	0	0	1	0	0			0	1	0
8	Central African Republic	CAF	Low income	2018				379.365		84.5	116.5					41.364				5.9385	4.43675	4.75789					3.72241	0	0	0	0	0	0	0	0	0	0	0	0	0	1	0			0	1	0
8	Central African Republic	CAF	Low income	2019				384.146								41.77				5.95102							3.73218	0	0	0	0	0	0	0	0	0	0	0	0	0	0	1			0	1	0
9	Chad	TCD	Low income	2005		0.0759068	32.0745	833.557	7.89037	93.2	169	11.2603	0	91.7273	8.02973	21.801		-2.57825	3.46806	6.7257	4.53475	5.1299	2.42128		4.51882	2.08315	3.08196	1	0	0	0	0	0	0	0	0	0	0	0	0	0	0	76459.9	30.3922	0	1	0
9	Chad	TCD	Low income	2006		0.0757447	34.7598	810.039	8.03629	91.7	165.4	11.2048	0	91.8099	8.46425	21.834		-2.58039	3.54846	6.69708	4.51852	5.10837	2.41634		4.51972	2.13585	3.08347	0	1	0	0	0	0	0	0	0	0	0	0	0	0	0	74369.6	30.2689	0	1	0
9	Chad	TCD	Low income	2007		0.0789803	34.9627	808.632	-8.97474	90.1	161.7	11.1501	0	90.7142	11.4396	21.868		-2.53856	3.55428	6.69534	4.50092	5.08574	2.41145		4.50771	2.43708	3.08502	0	0	1	0	0	0	0	0	0	0	0	0	0	0	0	73354.4	30.1807	0	1	0
9	Chad	TCD	Low income	2008		0.0829565	37.8808	806.078	10.297	88.4	157.7	11.096	0	90.0684	12.198	21.901		-2.48944	3.63444	6.69218	4.48187	5.06069	2.40658		4.50057	2.50127	3.08653	0	0	0	1	0	0	0	0	0	0	0	0	0	0	0	72602.2	30.1186	0	1	0
9	Chad	TCD	Low income	2009		0.0815231	35.8636	812.711	9.95242	86.7	153.7	10.7252	0	91.0542	13.4071	21.934		-2.50687	3.57972	6.70038	4.46245	5.035	2.3726		4.51145	2.59579	3.08804	0	0	0	0	1	0	0	0	0	0	0	0	0	0	0	74000.7	30.2284	0	1	0
9	Chad	TCD	Low income	2010		0.0834515	36.4862	892.569	-2.07787	84.9	149.7	10.3704	0	90.7884	13.394	21.985		-2.48349	3.59693	6.7941	4.44147	5.00863	2.33895		4.50853	2.59481	3.09036	0	0	0	0	0	1	0	0	0	0	0	0	0	0	0	81034.8	30.6314	0	1	0
9	Chad	TCD	Low income	2011		0.0664516	38.7257	863.761	2.02924	83.2	145.6	10.0317	0	90.5974	14.0075	22.054		-2.71128	3.6565	6.7613	4.42125	4.98086	2.30575		4.50643	2.63959	3.09349	0	0	0	0	0	0	1	0	0	0	0	0	0	0	0	78254.5	30.4693	0	1	0
9	Chad	TCD	Low income	2012		0.0719933	37.646	909.312	7.51662	81.5	141.7	9.70945	0	90.6505	13.9689	22.142		-2.63118	3.62823	6.81269	4.4006	4.95371	2.2731		4.50701	2.63683	3.09748	0	0	0	0	0	0	0	1	0	0	0	0	0	0	0	82429.6	30.7049	0	1	0
9	Chad	TCD	Low income	2013		0.0729493	40.2209	929.469	0.222672	79.8	137.9	9.40346	0	89.4573	15.5001	22.248		-2.61799	3.69439	6.83461	4.37952	4.92653	2.24108		4.49376	2.74085	3.10225	0	0	0	0	0	0	0	0	1	0	0	0	0	0	0	83147.8	30.7131	0	1	0
9	Chad	TCD	Low income	2014		0.0732672	44.0282	961.378	1.68197	78.1	134.1	9.1137	0	89.2401	14.2843	22.372		-2.61364	3.78483	6.86837	4.35799	4.89859	2.20978		4.49133	2.65916	3.10781	0	0	0	0	0	0	0	0	0	1	0	0	0	0	0	85793.4	30.8481	0	1	0
9	Chad	TCD	Low income	2015		0.0709441	35.3474	956.66	4.37713	76.5	130.5	8.84038	0	89.3574	13.8637	22.515		-2.64586	3.56523	6.86345	4.33729	4.87137	2.17933		4.49264	2.62928	3.11418	0	0	0	0	0	0	0	0	0	0	1	0	0	0	0	85484.6	30.835	0	1	0
9	Chad	TCD	Low income	2016		0.0697557	34.6116	869.059	-0.792441	74.8	126.6	8.58337			14.1596	22.677		-2.66276	3.54419	6.76741	4.31482	4.84103	2.14983			2.6504	3.12135	0	0	0	0	0	0	0	0	0	0	0	1	0	0	0			0	1	0
9	Chad	TCD	Low income	2017			29.7309	817.534	-1.5371	73.1	122.7	8.34248				22.858			3.39219	6.70629	4.29183	4.80974	2.12136				3.1293	0	0	0	0	0	0	0	0	0	0	0	0	1	0	0			0	1	0
9	Chad	TCD	Low income	2018				812.016	4.27462	71.4	119					23.059				6.69952	4.2683	4.77912					3.13806	0	0	0	0	0	0	0	0	0	0	0	0	0	1	0			0	1	0
9	Chad	TCD	Low income	2019				813.72	-0.971939							23.279				6.70162							3.14755	0	0	0	0	0	0	0	0	0	0	0	0	0	0	1			0	1	0
10	Comoros	COM	Middle income	2005	60.4944	0.227828	62.3857	1287.87	3.01332	71.5	99.3	32.6181	0	44.282		27.875	4.10255	-1.47916	4.13334	7.16074	4.2697	4.59814	3.48487		3.79058		3.32773	1	0	0	0	0	0	0	0	0	0	0	0	0	0	0	57029.4	27.1434	0	0	1
10	Comoros	COM	Middle income	2006	67.0471	0.25757	62.438	1290.73	3.37436	70.3	97.3	33.0502	0	43.3719		27.863	4.2054	-1.35647	4.13417	7.16296	4.25277	4.5778	3.49803		3.76981		3.3273	0	1	0	0	0	0	0	0	0	0	0	0	0	0	0	55981.4	27.003	0	0	1
10	Comoros	COM	Middle income	2007	63.9008	0.160026	67.6961	1270.24	4.46617	68.9	95.2	33.4374	0	50.1094		27.867	4.15733	-1.83242	4.21503	7.14696	4.23266	4.55598	3.50968		3.91421		3.32744	0	0	1	0	0	0	0	0	0	0	0	0	0	0	0	63651.2	27.9747	0	0	1
10	Comoros	COM	Middle income	2008		0.161805	72.413	1289.68	1.70078	67.1	92.4	33.7793	0	50.9479		27.886		-1.82136	4.28238	7.16215	4.20618	4.52613	3.51985		3.9308		3.32812	0	0	0	1	0	0	0	0	0	0	0	0	0	0	0	65706.4	28.153	0	0	1
10	Comoros	COM	Middle income	2009		0.196081	68.1039	1299.27	4.36235	65.5	89.8	34.0757	0	49.8191		27.921		-1.62923	4.22103	7.16956	4.18205	4.49758	3.52859		3.9084		3.32938	0	0	0	0	1	0	0	0	0	0	0	0	0	0	0	64728.7	28.0215	0	0	1
10	Comoros	COM	Middle income	2010		0.233942	67.088	1316.5	3.35476	63.8	87.1	34.3266	0	46.408		27.973		-1.45268	4.20601	7.18273	4.15575	4.46706	3.53592		3.83747		3.33124	0	0	0	0	0	1	0	0	0	0	0	0	0	0	0	61096.1	27.5635	0	0	1
10	Comoros	COM	Middle income	2011		0.192025	78.6099	1337.74	1.84266	62.3	84.9	34.5314	0	47.794		28.04		-1.65013	4.3645	7.19874	4.13196	4.44147	3.54187		3.8669		3.33363	0	0	0	0	0	0	1	0	0	0	0	0	0	0	0	63935.8	27.8368	0	0	1
10	Comoros	COM	Middle income	2012		0.197567	65.2714	1347.55	6.31474	60.7	82.3	34.6899	0	48.0076		28.123		-1.62168	4.17856	7.20604	4.10594	4.41037	3.54645		3.87136		3.33659	0	0	0	0	0	0	0	1	0	0	0	0	0	0	0	64692.8	27.8972	0	0	1
10	Comoros	COM	Middle income	2013		0.237377	68.8652	1374.7	-4.29487	58.9	79.5	34.8021	0	44.0814	61.1086	28.223		-1.43811	4.23215	7.22599	4.07584	4.37576	3.54968		3.78604	4.11265	3.34014	0	0	0	0	0	0	0	0	1	0	0	0	0	0	0	60598.8	27.3579	0	0	1
10	Comoros	COM	Middle income	2014		0.202813	68.4166	1370.51		57.4	77.1	34.8674	0	46.6156	63.1437	28.338		-1.59547	4.22562	7.22294	4.05004	4.3451	3.55155		3.84193	4.14541	3.3442	0	0	0	0	0	0	0	0	0	1	0	0	0	0	0	63887.3	27.7501	0	0	1
10	Comoros	COM	Middle income	2015		0.216976	58.1783	1353.66		56	74.9	35.8153	0	45.3331		28.47		-1.52797	4.06351	7.21057	4.02535	4.31615	3.57837		3.81404		3.34885	0	0	0	0	0	0	0	0	0	0	1	0	0	0	0	61365.7	27.5014	0	0	1
10	Comoros	COM	Middle income	2016		0.253503	57.5403	1366.68		54.4	72.3	35.8349				28.619		-1.37238	4.05248	7.22014	3.99636	4.28082	3.57892				3.35407	0	0	0	0	0	0	0	0	0	0	0	1	0	0	0			0	0	1
10	Comoros	COM	Middle income	2017			58.7609	1386.92		52.8	69.9	35.8566			57.2088	28.784			4.07348	7.23484	3.96651	4.24707	3.57953			4.04671	3.35982	0	0	0	0	0	0	0	0	0	0	0	0	1	0	0			0	0	1
10	Comoros	COM	Middle income	2018				1402.74		51.3	67.5				61.4145	28.965				7.24618	3.93769	4.21213				4.11765	3.36609	0	0	0	0	0	0	0	0	0	0	0	0	0	1	0			0	0	1
10	Comoros	COM	Middle income	2019				1409.39								29.164				7.25091							3.37294	0	0	0	0	0	0	0	0	0	0	0	0	0	0	1			0	0	1
11	Congo, Dem. Rep.	COD	Low income	2005	304.156	0.0273757	9.34109	300.562	21.3168	96	137.8	20.5243	99.9051	97.4219		37.481	5.71754	-3.5981	2.23442	5.70566	4.56435	4.9258	3.02161	4.60422	4.57905		3.62383	1	0	0	0	0	0	0	0	0	0	0	0	0	0	0	29281.3	26.1265	0	1	0
11	Congo, Dem. Rep.	COD	Low income	2006	305.677	0.028453	11.2669	306.528	13.0527	93.6	133	20.5228	99.3902	97.3329		37.971	5.72253	-3.5595	2.42187	5.72531	4.53903	4.89035	3.02154	4.59905	4.57814		3.63682	0	1	0	0	0	0	0	0	0	0	0	0	0	0	0	29835.3	26.2112	0	1	0
11	Congo, Dem. Rep.	COD	Low income	2007	306.637	0.0300493	12.4393	315.264	16.9451	91.3	128.4	20.5196	98.8962	97.1717	25.4549	38.47	5.72566	-3.50492	2.52087	5.75341	4.51415	4.85515	3.02138	4.59407	4.57648	3.23691	3.64988	0	0	1	0	0	0	0	0	0	0	0	0	0	0	0	30634.7	26.3304	0	1	0
11	Congo, Dem. Rep.	COD	Low income	2008	307.655	0.0307752	16.355	324.04	17.3014	88.9	123.9	20.5147	98.7151	96.9654	28.1646	38.976	5.72898	-3.48104	2.79453	5.78087	4.48751	4.81947	3.02114	4.59224	4.57435	3.33807	3.66295	0	0	0	1	0	0	0	0	0	0	0	0	0	0	0	31420.7	26.4437	0	1	0
11	Congo, Dem. Rep.	COD	Low income	2009	306.549	0.0280096	13.5902	322.418	2.8	86.7	119.6	20.5083	98.905	97.0189	29.8342	39.491	5.72538	-3.57521	2.60935	5.77585	4.46245	4.78415	3.02083	4.59416	4.57491	3.39566	3.67607	0	0	0	0	1	0	0	0	0	0	0	0	0	0	0	31280.7	26.424	0	1	0
11	Congo, Dem. Rep.	COD	Low income	2010	307.42	0.0312949	12.8576	334.022	7.1	84.3	115.3	20.5003	98.9121	96.8278	30.1308	40.013	5.72821	-3.4643	2.55394	5.81121	4.43438	4.74754	3.02044	4.59423	4.57293	3.40555	3.6892	0	0	0	0	0	1	0	0	0	0	0	0	0	0	0	32342.6	26.5743	0	1	0
11	Congo, Dem. Rep.	COD	Low income	2011	315.767	0.0373538	12.6419	345.266	15.3165	82.1	111.4	20.491	98.8859	96.2452	32.0372	40.544	5.755	-3.28732	2.53702	5.84432	4.40794	4.71313	3.01999	4.59397	4.5669	3.4669	3.70239	0	0	0	0	0	0	1	0	0	0	0	0	0	0	0	33230.2	26.6904	0	1	0
11	Congo, Dem. Rep.	COD	Low income	2012	378.917	0.0348526	14.2511	357.598	9.72183	79.9	107.5	20.4803	99.8818	95.5284	32.1181	41.082	5.93732	-3.35663	2.65683	5.87941	4.38078	4.67749	3.01946	4.60399	4.55942	3.46942	3.71557	0	0	0	0	0	0	0	1	0	0	0	0	0	0	0	34160.8	26.8067	0	1	0
11	Congo, Dem. Rep.	COD	Low income	2013	385.169	0.050309	16.3366	375.219	0.808223	77.9	104.2	20.4684	99.891	94.0127	32.8238	41.627	5.95368	-2.98957	2.79341	5.92751	4.35543	4.64631	3.01888	4.60408	4.54343	3.49116	3.72875	0	0	0	0	0	0	0	0	1	0	0	0	0	0	0	35275.4	26.9312	0	1	0
11	Congo, Dem. Rep.	COD	Low income	2014	389.332	0.0633309	19.383	397.342	1.24304	75.9	100.7	20.4554	99.8756	92.8713	34.8587	42.18	5.96443	-2.75938	2.9644	5.9848	4.32942	4.61215	3.01824	4.60393	4.53122	3.5513	3.74195	0	0	0	0	0	0	0	0	0	1	0	0	0	0	0	36901.6	27.1184	0	1	0
11	Congo, Dem. Rep.	COD	Low income	2015		0.0372257	19.8849	411.021	0.744199	73.9	97.4	20.4412	99.8211	95.8177	35.981	42.74		-3.29075	2.98996	6.01864	4.30271	4.57883	3.01755	4.60338	4.56245	3.58299	3.75514	0	0	0	0	0	0	0	0	0	0	1	0	0	0	0	39383.1	27.4597	0	1	0
11	Congo, Dem. Rep.	COD	Low income	2016		0.0256446	20.6037	407.29	2.88585	71.9	94	20.4261				43.307		-3.66342	3.02547	6.00952	4.27528	4.54329	3.01681				3.76831	0	0	0	0	0	0	0	0	0	0	0	1	0	0	0			0	1	0
11	Congo, Dem. Rep.	COD	Low income	2017			19.4316	408.925		70	91.1	20.456				43.88			2.9669	6.01353	4.2485	4.51196	3.01828				3.78146	0	0	0	0	0	0	0	0	0	0	0	0	1	0	0			0	1	0
11	Congo, Dem. Rep.	COD	Low income	2018				418.989		68.2	88.1					44.46				6.03784	4.22244	4.47847					3.79459	0	0	0	0	0	0	0	0	0	0	0	0	0	1	0			0	1	0
11	Congo, Dem. Rep.	COD	Low income	2019				423.64								45.046				6.04889							3.80768	0	0	0	0	0	0	0	0	0	0	0	0	0	0	1			0	1	0
12	Congo, Rep.	COG	Middle income	2005	299.986	0.271272	30.7092	2571.79	3.09449	56.6	86.1	13.5511	81.9861	63.4946		60.988	5.70374	-1.30463	3.42456	7.85236	4.03601	4.45551	2.60647	4.40655	4.15095		4.11068	1	0	0	0	0	0	0	0	0	0	0	0	0	0	0	163294	32.5948	0	0	1
12	Congo, Rep.	COG	Middle income	2006	378.774	0.298636	35.8638	2642.89	6.53784	52.8	79.4	14.0325	82.1192	69.6929		61.441	5.93694	-1.20853	3.57973	7.87963	3.96651	4.3745	2.64138	4.40817	4.2441		4.11808	0	1	0	0	0	0	0	0	0	0	0	0	0	0	0	184191	33.4419	0	0	1
12	Congo, Rep.	COG	Middle income	2007	325.053	0.313142	41.9558	2513.18	2.65465	49.6	73.6	14.526	82.3096	60.6779		61.893	5.78399	-1.1611	3.73662	7.82931	3.90399	4.29864	2.67594	4.41049	4.10558		4.12541	0	0	1	0	0	0	0	0	0	0	0	0	0	0	0	152495	32.1438	0	0	1
12	Congo, Rep.	COG	Middle income	2008	336.09	0.326343	63.1331	2563.69	4.95875	46.8	68.8	15.032	81.3449	57.219		62.346	5.81738	-1.11981	4.14525	7.8492	3.84588	4.2312	2.71018	4.3987	4.04689		4.1327	0	0	0	1	0	0	0	0	0	0	0	0	0	0	0	146692	31.7648	0	0	1
12	Congo, Rep.	COG	Middle income	2009	371.371	0.419299	48.7715	2666.18	4.415	44.8	65.1	15.5507	61.2245	56.3877		62.8	5.9172	-0.869171	3.88714	7.8884	3.80221	4.17593	2.7441	4.11455	4.03225		4.13995	0	0	0	0	1	0	0	0	0	0	0	0	0	0	0	150340	31.808	0	0	1
12	Congo, Rep.	COG	Middle income	2010	392.368	0.461621	55.4484	2812.44	0.391525	43.3	62.5	16.0823	54.7194	55.1497		63.256	5.9722	-0.77301	4.01545	7.94181	3.76815	4.13517	2.77772	4.00222	4.01005		4.14719	0	0	0	0	0	1	0	0	0	0	0	0	0	0	0	155105	31.8471	0	0	1
12	Congo, Rep.	COG	Middle income	2011	508.037	0.512314	60.7131	2828.48	1.75959	42.2	60.7	16.6268	61.1756	64.9471		63.712	6.23055	-0.668818	4.10616	7.9475	3.74242	4.10594	2.81101	4.11375	4.17357		4.15437	0	0	0	0	0	0	1	0	0	0	0	0	0	0	0	183702	33.1695	0	0	1
12	Congo, Rep.	COG	Middle income	2012	567.361	0.656941	72.9282	2860.87	5.01019	41.4	59.2	17.1843	58.0588	65.5115	48.8121	64.169	6.341	-0.42016	4.28948	7.95888	3.72328	4.08092	2.844	4.06146	4.18223	3.88798	4.16152	0	0	0	0	0	0	0	1	0	0	0	0	0	0	0	187420	33.2858	0	0	1
12	Congo, Rep.	COG	Middle income	2013	567.86	0.700439	73.436	2887.25	4.63162	40.7	57.9	17.7552	56.8169	62.6874		64.627	6.34188	-0.356048	4.29641	7.96806	3.70623	4.05872	2.87668	4.03983	4.13816		4.16863	0	0	0	0	0	0	0	0	1	0	0	0	0	0	0	180994	32.9731	0	0	1
12	Congo, Rep.	COG	Middle income	2014	554.808	0.66652	72.4626	3008.67	0.91214	39.8	56.4	18.3394	54.7126	62.3963		65.085	6.31862	-0.405685	4.28307	8.00925	3.68387	4.03247	2.90905	4.00209	4.13351		4.17569	0	0	0	0	0	0	0	0	0	1	0	0	0	0	0	187730	33.1063	0	0	1
12	Congo, Rep.	COG	Middle income	2015		0.665273	58.4486	3012.54	3.1691	38.9	54.9	18.9369	53.3449	62.4021		65.543		-0.407558	4.06815	8.01054	3.66099	4.00551	2.94111	3.97678	4.1336		4.18271	0	0	0	0	0	0	0	0	0	0	1	0	0	0	0	187989	33.1123	0	0	1
12	Congo, Rep.	COG	Middle income	2016		0.658897	52.948	2854.76	3.19056	38	53.3	19.5481				66.001		-0.417188	3.96931	7.95674	3.63759	3.97594	2.97288				4.18967	0	0	0	0	0	0	0	0	0	0	0	1	0	0	0			0	0	1
12	Congo, Rep.	COG	Middle income	2017			49.9837	2732.2	0.450064	37.1	51.6	20.1729				66.459			3.9117	7.91286	3.61362	3.94352	3.00434				4.19658	0	0	0	0	0	0	0	0	0	0	0	0	1	0	0			0	0	1
12	Congo, Rep.	COG	Middle income	2018				2705.16	1.15278	36.2	50.1					66.916				7.90292	3.58906	3.91402					4.20344	0	0	0	0	0	0	0	0	0	0	0	0	0	1	0			0	0	1
12	Congo, Rep.	COG	Middle income	2019				2612.98	2.20607							67.373				7.86825							4.21024	0	0	0	0	0	0	0	0	0	0	0	0	0	0	1			0	0	1
13	Côte d'Ivoire	CIV	Middle income	2005	524.036	0.426346	49.2684	1216.19	3.88583	87	127.1	23.3576	27.2311	78.0697		45.234	6.26156	-0.852503	3.89728	7.10348	4.46591	4.84497	3.15092	3.30436	4.3576		3.81185	1	0	0	0	0	0	0	0	0	0	0	0	0	0	0	94947.4	30.9541	0	0	1
13	Côte d'Ivoire	CIV	Middle income	2006	504.324	0.373056	54.7965	1208.26	2.46719	84.9	123.3	24.0342	28.6826	74.914		45.652	6.22322	-0.986027	4.00363	7.09694	4.44147	4.81462	3.17948	3.35629	4.31634		3.82105	0	1	0	0	0	0	0	0	0	0	0	0	0	0	0	90516	30.6328	0	0	1
13	Côte d'Ivoire	CIV	Middle income	2007	531.026	0.353478	67.0728	1202.89	1.89201	82.4	119.4	24.7215	33.9549	76.4451		46.071	6.27481	-1.03993	4.20578	7.09248	4.41158	4.78248	3.20767	3.52503	4.33657		3.83018	0	0	1	0	0	0	0	0	0	0	0	0	0	0	0	91955	30.7571	0	0	1
13	Côte d'Ivoire	CIV	Middle income	2008	521.908	0.345647	78.4557	1206.15	6.30853	79.9	115.3	25.4192	34.7586	74.3173		46.491	6.25749	-1.06234	4.36253	7.09519	4.38078	4.74754	3.2355	3.54843	4.30834		3.83926	0	0	0	1	0	0	0	0	0	0	0	0	0	0	0	89637.8	30.5685	0	0	1
13	Côte d'Ivoire	CIV	Middle income	2009	467.463	0.282075	75.2228	1217.21	1.0195	77.6	111.2	26.1265	37.5234	73.6729		46.91	6.14732	-1.26558	4.32045	7.10431	4.35157	4.71133	3.26295	3.62496	4.29964		3.84823	0	0	0	0	1	0	0	0	0	0	0	0	0	0	0	89675.3	30.546	0	0	1
13	Côte d'Ivoire	CIV	Middle income	2010	494.953	0.339323	74.4494	1213.11	1.22646	75.3	107.2	26.8438	28.2816	75.3701		47.33	6.20446	-1.0808	4.31012	7.10095	4.32148	4.6747	3.29004	3.34221	4.32241		3.85714	0	0	0	0	0	1	0	0	0	0	0	0	0	0	0	91432.5	30.6932	0	0	1
13	Côte d'Ivoire	CIV	Middle income	2011	554.066	0.344577	74.6667	1132.55	4.91243	73.3	103.7	27.5709	30.1361	78.8957		47.751	6.31728	-1.06544	4.31304	7.03223	4.29456	4.6415	3.31676	3.40572	4.36813		3.866	0	0	0	0	0	0	1	0	0	0	0	0	0	0	0	89353.2	30.7177	0	0	1
13	Côte d'Ivoire	CIV	Middle income	2012	586.275	0.431248	76.548	1223.63	1.30451	71	100.1	28.3073	26.4396	74.9046		48.172	6.37379	-0.841072	4.33792	7.10958	4.26268	4.60617	3.34312	3.27486	4.31621		3.87478	0	0	0	0	0	0	0	1	0	0	0	0	0	0	0	91655.6	30.6865	0	0	1
13	Côte d'Ivoire	CIV	Middle income	2013	612.549	0.483621	73.1418	1299.81	2.58117	68.9	96.7	29.0528	21.8824	72.5799		48.593	6.41763	-0.726455	4.2924	7.16997	4.23266	4.57161	3.36911	3.08568	4.28469		3.88348	0	0	0	0	0	0	0	0	1	0	0	0	0	0	0	94340.1	30.7211	0	0	1
13	Côte d'Ivoire	CIV	Middle income	2014	612.64	0.489631	80.8379	1379.14	0.448682	66.9	93.3	29.8071	23.9319	72.2238	31.8425	49.014	6.41778	-0.714103	4.39245	7.22922	4.2032	4.53582	3.39475	3.17521	4.27977	3.4608	3.89211	0	0	0	0	0	0	0	0	0	1	0	0	0	0	0	99606.8	30.9394	0	0	1
13	Côte d'Ivoire	CIV	Middle income	2015		0.471911	63.3989	1463.71	1.2515	64.8	90	30.5727	16.726	64.528	35.0668	49.444		-0.750966	4.14945	7.28873	4.17131	4.49981	3.42011	2.81696	4.1671	3.55726	3.90084	0	0	0	0	0	0	0	0	0	0	1	0	0	0	0	94450.4	30.3729	0	0	1
13	Côte d'Ivoire	CIV	Middle income	2016		0.406064	67.5707	1529.51	0.723178	62.9	86.8	31.3486			37.6716	49.881		-0.901245	4.21317	7.3327	4.14155	4.46361	3.44517			3.62891	3.90964	0	0	0	0	0	0	0	0	0	0	0	1	0	0	0			0	0	1
13	Côte d'Ivoire	CIV	Middle income	2017			69.7492	1600.77	0.685881	61	83.6	32.1349			41.3305	50.326			4.24491	7.37824	4.11087	4.42604	3.46994			3.7216	3.91852	0	0	0	0	0	0	0	0	0	0	0	0	1	0	0			0	0	1
13	Côte d'Ivoire	CIV	Middle income	2018				1666.43	0.359409	59.4	80.9				44.3489	50.779				7.41844	4.08429	4.39321				3.79209	3.92748	0	0	0	0	0	0	0	0	0	0	0	0	0	1	0			0	0	1
13	Côte d'Ivoire	CIV	Middle income	2019				1735.8	-1.10686							51.239				7.45922							3.9365	0	0	0	0	0	0	0	0	0	0	0	0	0	0	1			0	0	1
14	Equatorial Guinea	GNQ	Middle income	2005	1666.37	10.0489	162.698	16122.9	5.63163	93.8	134.4	59.5484	24.5283	7.85844	22.0817	57.74	7.4184	2.30747	5.0919	9.68799	4.54117	4.90082	4.08679	3.19983	2.06159	3.09475	4.05595	1	0	0	0	0	0	0	0	0	0	0	0	0	0	0	126701	19.9727	0	0	1
14	Equatorial Guinea	GNQ	Middle income	2006	1915.88	10.4284	193.351	16591.3	4.4159	90.7	129.6	60.4443	19.598	6.63427		59.431	7.55793	2.34454	5.26451	9.71663	4.50756	4.86445	4.10172	2.97543	1.89225		4.08482	0	1	0	0	0	0	0	0	0	0	0	0	0	0	0	110071	18.3863	0	0	1
14	Equatorial Guinea	GNQ	Middle income	2007	2140.72	9.57264	247.659	18261	2.80374	87.8	125	61.3208	15.0579	5.68456		61.1	7.6689	2.25891	5.51205	9.81253	4.47506	4.82831	4.11612	2.7119	1.73775		4.11251	0	0	1	0	0	0	0	0	0	0	0	0	0	0	0	103806	17.0517	0	0	1
14	Equatorial Guinea	GNQ	Middle income	2008		7.46742	415.997	20533	6.55177	85	120.5	62.1777	12.2257	6.31248		62.745		2.01055	6.03068	9.92979	4.44265	4.79165	4.13	2.50354	1.84253		4.13908	0	0	0	1	0	0	0	0	0	0	0	0	0	0	0	129614	18.2959	0	0	1
14	Equatorial Guinea	GNQ	Middle income	2009		7.51622	304.88	19868.1	4.69107	82.2	116.1	63.0143	10.8635	6.09889		64.358		2.01706	5.71992	9.89687	4.40916	4.75445	4.14336	2.38541	1.80811		4.16446	0	0	0	0	1	0	0	0	0	0	0	0	0	0	0	121173	17.8946	0	0	1
14	Equatorial Guinea	GNQ	Middle income	2010		7.30572	311.648	17288.9	7.78917	79.6	111.9	63.8312	3.41463	5.9511		65.94		1.98866	5.74188	9.75782	4.37701	4.71761	4.15624	1.22807	1.78358		4.18874	0	0	0	0	0	1	0	0	0	0	0	0	0	0	0	102888	17.4038	0	0	1
14	Equatorial Guinea	GNQ	Middle income	2011		9.52373	333.271	17610.3	4.80539	77.1	108.1	64.6284	3.41463	5.64432		67.488		2.25379	5.80896	9.77624	4.3451	4.68306	4.16865	1.22807	1.73065		4.21195	0	0	0	0	0	0	1	0	0	0	0	0	0	0	0	99398.2	16.9192	0	0	1
14	Equatorial Guinea	GNQ	Middle income	2012		6.77434	272.397	18254.1	3.65662	74.7	104.2	65.4061	3.41463	5.3521		69		1.91314	5.60726	9.81214	4.31348	4.64631	4.18062	1.22807	1.67749		4.23411	0	0	0	0	0	0	0	1	0	0	0	0	0	0	0	97697.7	16.4598	0	0	1
14	Equatorial Guinea	GNQ	Middle income	2013		7.15404	379.767	16764.4	2.94888	72.4	100.7	66.0469	4.34783	5.95818		69.544		1.96768	5.93956	9.72701	4.28221	4.61215	4.19037	1.46968	1.78476		4.24196	0	0	0	0	0	0	0	0	1	0	0	0	0	0	0	99885.5	17.3604	0	0	1
14	Equatorial Guinea	GNQ	Middle income	2014		6.51206	422.043	16146.1	4.31	70.4	97.5	66.1151	57.8275	7.64327		70.083		1.87366	6.04511	9.68943	4.25419	4.57985	4.1914	4.05746	2.03383		4.24968	0	0	0	0	0	0	0	0	0	1	0	0	0	0	0	123409	19.7066	0	0	1
14	Equatorial Guinea	GNQ	Middle income	2015		5.15892	326.911	14093.8	1.67663	68.3	94.2	66.1825	57.8275	7.8228		70.616		1.64073	5.78969	9.55349	4.22391	4.54542	4.19242	4.05746	2.05704		4.25726	0	0	0	0	0	0	0	0	0	0	1	0	0	0	0	110253	19.6519	0	0	1
14	Equatorial Guinea	GNQ	Middle income	2016		4.65324	290.344	12358.3	1.41194	66.2	90.9	66.2485				71.138		1.53756	5.67107	9.42208	4.19268	4.50976	4.19341				4.26462	0	0	0	0	0	0	0	0	0	0	0	1	0	0	0			0	0	1
14	Equatorial Guinea	GNQ	Middle income	2017			301.15	11225.4	0.745599	64.5	88.2	66.3128				71.646			5.70761	9.32593	4.16667	4.47961	4.19438				4.27174	0	0	0	0	0	0	0	0	0	0	0	0	1	0	0			0	0	1
14	Equatorial Guinea	GNQ	Middle income	2018				10134.6	1.34988	62.6	85.3					72.143				9.22371	4.13676	4.44618					4.27865	0	0	0	0	0	0	0	0	0	0	0	0	0	1	0			0	0	1
14	Equatorial Guinea	GNQ	Middle income	2019				9237.72	1.2387							72.627				9.13105							4.28534	0	0	0	0	0	0	0	0	0	0	0	0	0	0	1			0	0	1
15	Eritrea	ERI	Low income	2005	269.561	0.271134	14.7017	584.57		46.2	67.8	9.96154	0.347222	74.8598	30.23	31.099	5.5968	-1.30514	2.68796	6.37088	3.83298	4.21656	2.29873	-1.05779	4.31562	3.40883	3.43718	1	0	0	0	0	0	0	0	0	0	0	0	0	0	0	43760.8	27.4943	0	1	0
15	Eritrea	ERI	Low income	2006	237.871	0.188489	15.8076	560.744		44.7	64.9	10.2644	0.743494	78.5622	32.1781	32.051	5.47173	-1.66871	2.76049	6.32926	3.79997	4.17285	2.32868	-0.296394	4.36389	3.47129	3.46733	0	1	0	0	0	0	0	0	0	0	0	0	0	0	0	44053.3	27.6202	0	1	0
15	Eritrea	ERI	Low income	2007	239.245	0.188457	12.9632	553.877		43.2	62.3	10.5551	0.694444	80.0233	34.6485	33.017	5.47749	-1.66889	2.56211	6.31694	3.76584	4.13196	2.35661	-0.364643	4.38232	3.54525	3.49702	0	0	1	0	0	0	0	0	0	0	0	0	0	0	0	44323.1	27.6829	0	1	0
15	Eritrea	ERI	Low income	2008	220.209	0.132898	12.7032	488.884		41.8	59.8	10.8338	0.696864	81.8985	37.4938	34	5.39457	-2.01817	2.54185	6.19212	3.7329	4.09101	2.38267	-0.361165	4.40548	3.62418	3.52636	0	0	0	1	0	0	0	0	0	0	0	0	0	0	0	40038.8	27.2793	0	1	0
15	Eritrea	ERI	Low income	2009	231.353	0.161023	18.7552	498.534		40.5	57.6	11.022	0.677966	81.8061	40.9102	34.585	5.44395	-1.82621	2.93147	6.21167	3.7013	4.05352	2.3999	-0.388658	4.40435	3.71138	3.54342	0	0	0	0	1	0	0	0	0	0	0	0	0	0	0	40783.2	27.3584	0	1	0
15	Eritrea	ERI	Low income	2010	233.66	0.158457	16.6627	501.356		39.2	55.4	11.2019	0.643087	81.2466	45.0741	35.175	5.45387	-1.84227	2.81317	6.21732	3.66868	4.01458	2.41609	-0.441476	4.39749	3.80831	3.56034	0	0	0	0	0	1	0	0	0	0	0	0	0	0	0	40733.4	27.3406	0	1	0
15	Eritrea	ERI	Low income	2011	236.344	0.180271	24.1922	537.491		38.1	53.4	11.3735	0.593472	80.7514	48.9558	35.771	5.46529	-1.71329	3.18603	6.28691	3.64021	3.97781	2.43129	-0.521766	4.39138	3.89092	3.57714	0	0	0	0	0	0	1	0	0	0	0	0	0	0	0	43403.2	27.6082	0	1	0
15	Eritrea	ERI	Low income	2012			19.7199			37	51.6	11.5365	0.557103	80.2299	52.403				2.98163		3.61092	3.94352	2.44552	-0.585005	4.3849	3.95896		0	0	0	0	0	0	0	1	0	0	0	0	0	0	0			0	1	0
15	Eritrea	ERI	Low income	2013			21.4276			36	49.8	11.6363	0.540541	80.2331	53.0757				3.06468		3.58352	3.90801	2.45413	-0.615186	4.38494	3.97172		0	0	0	0	0	0	0	0	1	0	0	0	0	0	0			0	1	0
15	Eritrea	ERI	Low income	2014			23.5428			35	48.1	11.7367	0.515464	79.9301	52.8633				3.15882		3.55535	3.87328	2.46272	-0.662688	4.38115	3.96771		0	0	0	0	0	0	0	0	0	1	0	0	0	0	0			0	1	0
15	Eritrea	ERI	Low income	2015			26.2511			34.1	46.6	11.8379	0.492611	79.7675	47.5112				3.26771		3.5293	3.8416	2.47131	-0.708036	4.37912	3.86097		0	0	0	0	0	0	0	0	0	0	1	0	0	0	0			0	1	0
15	Eritrea	ERI	Low income	2016			29.3742			33.1	44.9	11.94							3.38012		3.49953	3.80444	2.47989					0	0	0	0	0	0	0	0	0	0	0	1	0	0	0			0	1	0
15	Eritrea	ERI	Low income	2017			32.912			32.2	43.4				44.906				3.49384		3.47197	3.77046				3.80457		0	0	0	0	0	0	0	0	0	0	0	0	1	0	0			0	1	0
15	Eritrea	ERI	Low income	2018						31.3	41.9				45.3951						3.44362	3.73529				3.81541		0	0	0	0	0	0	0	0	0	0	0	0	0	1	0			0	1	0
15	Eritrea	ERI	Low income	2019																								0	0	0	0	0	0	0	0	0	0	0	0	0	0	1			0	1	0
16	Eswatini	SWZ	Middle income	2005	387.161	0.999853	211.985	3660.93	4.774	78	129.3	52.7109	39.0931	49.6523	51.8267	22.038	5.95884	-0.0001475	5.35652	8.20547	4.35671	4.86214	3.96482	3.66595	3.90504	3.94791	3.09277	1	0	0	0	0	0	0	0	0	0	0	0	0	0	0	181774	32.0427	0	0	1
16	Eswatini	SWZ	Middle income	2006	391.857	0.994532	229.86	3859.65	5.30464	69.3	118.5	53.2101	35.7391	62.2918	55.9174	21.91	5.9709	-0.0054827	5.43747	8.25833	4.23844	4.77491	3.97425	3.57625	4.13183	4.02388	3.08694	0	1	0	0	0	0	0	0	0	0	0	0	0	0	0	240425	34.122	0	0	1
16	Eswatini	SWZ	Middle income	2007	405.696	1.034	241.668	4005.48	8.07609	68.2	112	53.7218	38.1166	64.7347	56.2413	21.829	6.00561	0.0334309	5.48756	8.29542	4.22244	4.7185	3.98382	3.64065	4.1703	4.02965	3.08324	0	0	1	0	0	0	0	0	0	0	0	0	0	0	0	259294	34.5944	0	0	1
16	Eswatini	SWZ	Middle income	2008		1.05825	251.779	4010.34	12.6575	67.8	108	54.262	37.0542	63.9427		22.045		0.0566137	5.52855	8.29663	4.21656	4.68213	3.99382	3.61238	4.15799		3.09309	0	0	0	1	0	0	0	0	0	0	0	0	0	0	0	256432	34.4973	0	0	1
16	Eswatini	SWZ	Middle income	2009		1.00911	261.792	4044.13	7.44823	63	100.1	54.7955	47.4213	64.6938	59.7591	22.262		0.0090655	5.56755	8.30502	4.14314	4.60617	4.00361	3.85907	4.16967	4.09032	3.10288	0	0	0	0	1	0	0	0	0	0	0	0	0	0	0	261630	34.6292	0	0	1
16	Eswatini	SWZ	Middle income	2010		0.995235	317.035	4168.51	4.50924	59.3	88.7	55.3222	51.4712	62.682	63.7056	22.48		-0.0047764	5.75901	8.33531	4.08261	4.48526	4.01318	3.94102	4.13807	4.15427	3.11263	0	0	0	0	0	1	0	0	0	0	0	0	0	0	0	261290	34.4922	0	0	1
16	Eswatini	SWZ	Middle income	2011		1.00224	333.229	4233.58	6.10743	57.3	78.5	55.8421	50.9443	61.2512	65.7227	22.7		0.0022353	5.80883	8.3508	4.0483	4.3631	4.02253	3.93073	4.11498	4.18544	3.12236	0	0	0	0	0	0	1	0	0	0	0	0	0	0	0	259311	34.3634	0	0	1
16	Eswatini	SWZ	Middle income	2012		1.14499	306.169	4431.82	8.93961	55.6	72.6	56.3556	43.7922	62.4733	67.6116	22.849		0.1354	5.72414	8.39657	4.01818	4.28496	4.03168	3.77946	4.13474	4.21378	3.12891	0	0	0	0	0	0	0	1	0	0	0	0	0	0	0	276870	34.7176	0	0	1
16	Eswatini	SWZ	Middle income	2013		1.40359	269.647	4571.01	5.62092	54	69.4	56.8652	40.6579	66.7141	70.0602	22.999		0.33903	5.59711	8.42749	3.98898	4.23989	4.04068	3.70519	4.20042	4.24936	3.13545	0	0	0	0	0	0	0	0	1	0	0	0	0	0	0	304951	35.399	0	0	1
16	Eswatini	SWZ	Middle income	2014		0.823803	247.803	4578.29	5.68023	52.8	67.2	57.3706	53.2628	67.6941	73.5396	23.149		-0.193823	5.51264	8.42908	3.96651	4.20767	4.04953	3.97524	4.215	4.29782	3.14195	0	0	0	0	0	0	0	0	0	1	0	0	0	0	0	309923	35.5286	0	0	1
16	Eswatini	SWZ	Middle income	2015		0.890142	217.224	4645.88	4.95236	47.9	62.9	57.8719	46.5726	66.1047	76.0314	23.3		-0.116374	5.38093	8.44374	3.86912	4.14155	4.05823	3.84101	4.19124	4.33115	3.14845	0	0	0	0	0	0	0	0	0	0	1	0	0	0	0	307114	35.3897	0	0	1
16	Eswatini	SWZ	Middle income	2016		1.03691	193.782	4662.82	7.84727	46.3	61.7	58.3682			82.1888	23.459		0.0362485	5.26674	8.44738	3.83514	4.12228	4.06677			4.40902	3.15525	0	0	0	0	0	0	0	0	0	0	0	1	0	0	0			0	0	1
16	Eswatini	SWZ	Middle income	2017			224.737	4711.69	6.2215	45.5	58.1	58.352				23.625			5.41493	8.4578	3.81771	4.06217	4.06649				3.1623	0	0	0	0	0	0	0	0	0	0	0	0	1	0	0			0	0	1
16	Eswatini	SWZ	Middle income	2018				4773.92	4.81494	43	54.4					23.799				8.47092	3.7612	3.99636					3.16964	0	0	0	0	0	0	0	0	0	0	0	0	0	1	0			0	0	1
16	Eswatini	SWZ	Middle income	2019				4819.42								23.981				8.48041							3.17726	0	0	0	0	0	0	0	0	0	0	0	0	0	0	1			0	0	1
17	Ethiopia	ETH	Low income	2005	482.906	0.0670515	6.62058	233.944	9.96997	70.3	110.2	4.55569	99.5782	95.1266	18.829	15.7	6.17982	-2.70229	1.89018	5.45508	4.25277	4.7023	1.51638	4.60094	4.55521	2.9354	2.75366	1	0	0	0	0	0	0	0	0	0	0	0	0	0	0	22254.3	24.849	0	1	0
17	Ethiopia	ETH	Low income	2006	483.94	0.0701264	8.62208	252.212	12.2995	66.8	104.1	4.77261	99.6941	94.9423	22.6458	15.899	6.18196	-2.65746	2.15433	5.53027	4.2017	4.64535	1.56289	4.60211	4.55327	3.11997	2.76626	0	1	0	0	0	0	0	0	0	0	0	0	0	0	0	23945.6	25.1808	0	1	0
17	Ethiopia	ETH	Low income	2007	485.597	0.0746815	11.9341	273.492	17.2404	63.5	98.2	4.98934	95.4328	94.5741	26.0021	16.116	6.18538	-2.59452	2.4794	5.61127	4.15104	4.58701	1.6073	4.55842	4.54938	3.25818	2.77981	0	0	1	0	0	0	0	0	0	0	0	0	0	0	0	25865.3	25.5278	0	1	0
17	Ethiopia	ETH	Low income	2008	486.761	0.0799594	13.4084	294.805	44.3567	60.4	92.8	5.22965	87.6357	94.5161	28.1965	16.51	6.18777	-2.52624	2.59588	5.68632	4.10099	4.53045	1.65434	4.47319	4.54877	3.3392	2.80397	0	0	0	1	0	0	0	0	0	0	0	0	0	0	0	27863.8	25.8657	0	1	0
17	Ethiopia	ETH	Low income	2009	486.732	0.0783015	15.6047	312.034	8.48364	57.5	87.7	5.46819	88.8778	94.6048	29.4654	16.91	6.18771	-2.54719	2.74757	5.74311	4.05178	4.47392	1.69895	4.48726	4.54971	3.38322	2.8279	0	0	0	0	1	0	0	0	0	0	0	0	0	0	0	29519.9	26.1295	0	1	0
17	Ethiopia	ETH	Low income	2010	486.69	0.0744781	16.6939	341.554	-27.7874	54.8	82.9	5.70546	99.3775	94.5174	31.5892	17.319	6.18763	-2.59725	2.81504	5.83351	4.00369	4.41763	1.74142	4.59893	4.54878	3.45281	2.8518	0	0	0	0	0	1	0	0	0	0	0	0	0	0	0	32282.8	26.5354	0	1	0
17	Ethiopia	ETH	Low income	2011	489.176	0.0791656	15.1268	369.202	32.0148	52.3	78.5	5.9412	99.416	94.0129	33.749	17.735	6.19272	-2.53621	2.71647	5.91134	3.957	4.3631	1.78191	4.59931	4.54343	3.51895	2.87554	0	0	0	0	0	0	1	0	0	0	0	0	0	0	0	34709.8	26.8578	0	1	0
17	Ethiopia	ETH	Low income	2012	489.194	0.0918658	20.728	389.939	23.3786	50	74.3	6.17578	99.8419	93.7503	35.6738	18.16	6.19276	-2.38743	3.03149	5.96599	3.91202	4.30811	1.82064	4.60359	4.54063	3.57442	2.89922	0	0	0	0	0	0	0	1	0	0	0	0	0	0	0	36556.9	27.0894	0	1	0
17	Ethiopia	ETH	Low income	2013	492.145	0.109142	19.988	419.184	7.46402	47.8	70.5	6.40637	99.9081	93.0009		18.575	6.19877	-2.2151	2.99513	6.03831	3.86703	4.25561	1.85729	4.60425	4.53261		2.92182	0	0	0	0	0	0	0	0	1	0	0	0	0	0	0	38984.5	27.3693	0	1	0
17	Ethiopia	ETH	Low income	2014	493.13	0.126764	22.4383	449.42	6.89002	45.7	66.8	6.63574	99.9685	92.0677		18.998	6.20077	-2.06543	3.11077	6.10796	3.8221	4.2017	1.89247	4.60485	4.52252		2.94433	0	0	0	0	0	0	0	0	0	1	0	0	0	0	0	41377.1	27.6234	0	1	0
17	Ethiopia	ETH	Low income	2015		0.136046	24.9157	482.639	9.5689	43.8	63.5	6.86379	99.9617	92.1635	34.2499	19.428		-1.99476	3.2155	6.17927	3.77963	4.15104	1.92626	4.60479	4.52356	3.53368	2.96672	0	0	0	0	0	0	0	0	0	0	1	0	0	0	0	44481.7	27.9523	0	1	0
17	Ethiopia	ETH	Low income	2016		0.143525	26.6731	514.057	6.62813	42.1	60.4	7.09074				19.866		-1.94125	3.28365	6.24233	3.74005	4.10099	1.95879				2.98901	0	0	0	0	0	0	0	0	0	0	0	1	0	0	0			0	1	0
17	Ethiopia	ETH	Low income	2017			25.262	548.419	10.6871	40.6	57.7	7.31633				20.31			3.2293	6.30704	3.70377	4.05526	1.99011				3.01111	0	0	0	0	0	0	0	0	0	0	0	0	1	0	0			0	1	0
17	Ethiopia	ETH	Low income	2018				570.652	13.833	39.1	55.2					20.763				6.34678	3.66612	4.01096					3.03317	0	0	0	0	0	0	0	0	0	0	0	0	0	1	0			0	1	0
17	Ethiopia	ETH	Low income	2019				602.174	15.8096							21.225				6.40055							3.05518	0	0	0	0	0	0	0	0	0	0	0	0	0	0	1			0	1	0
18	Gabon	GAB	Middle income	2005	2160.07	3.51524	197.796	9675.43	3.70833	48.7	75	38.8271	52.0966	85.2402		82.452	7.6779	1.25711	5.28724	9.17734	3.88568	4.31749	3.65912	3.9531	4.44547		4.41222	1	0	0	0	0	0	0	0	0	0	0	0	0	0	0	824735	40.7976	0	0	1
18	Gabon	GAB	Middle income	2006	2362.4	2.9179	221.03	9143.47	-1.4094	47.5	73	39.7226	57.2372	86.152		83.107	7.76743	1.07087	5.3983	9.12079	3.86073	4.29046	3.68192	4.0472	4.45611		4.42013	0	1	0	0	0	0	0	0	0	0	0	0	0	0	0	787729	40.6433	0	0	1
18	Gabon	GAB	Middle income	2007	2555.47	2.79649	263.239	9413.58	5.03032	46	70.5	40.6253	46.6551	87.3452		83.742	7.84599	1.02836	5.57306	9.14991	3.82864	4.25561	3.70439	3.84278	4.46987		4.42774	0	0	1	0	0	0	0	0	0	0	0	0	0	0	0	822232	40.8989	0	0	1
18	Gabon	GAB	Middle income	2008	2723.34	2.75289	282.073	8826.63	5.2643	44.7	67.9	41.5354	49.506	87.3766		84.359	7.90962	1.01265	5.64217	9.08553	3.79997	4.21804	3.72655	3.9021	4.47023		4.43508	0	0	0	1	0	0	0	0	0	0	0	0	0	0	0	771241	40.6144	0	0	1
18	Gabon	GAB	Middle income	2009	2883.6	2.71123	294.074	8554.28	1.88571	43.6	65.4	42.4526	52.0197	88.0958		84.955	7.96679	0.997401	5.68383	9.05419	3.77506	4.18052	3.74839	3.95162	4.47842		4.44212	0	0	0	0	1	0	0	0	0	0	0	0	0	0	0	753596	40.5485	0	0	1
18	Gabon	GAB	Middle income	2010	3129.08	2.95547	216.714	8849.36	1.46154	42.2	62.8	43.3772	47.3385	85.8834		85.533	8.04849	1.08366	5.37858	9.0881	3.74242	4.13995	3.76993	3.85732	4.45299		4.4489	0	0	0	0	0	1	0	0	0	0	0	0	0	0	0	760012	40.4692	0	0	1
18	Gabon	GAB	Middle income	2011	2429.22	2.93859	274.09	9136.61	1.26332	40.9	60.4	44.3089	41.5973	79.7686		86.092	7.79532	1.07793	5.61346	9.12005	3.71113	4.10099	3.79119	3.72803	4.37913		4.45542	0	0	0	0	0	0	1	0	0	0	0	0	0	0	0	728815	39.9379	0	0	1
18	Gabon	GAB	Middle income	2012	2072.64	2.89012	236.631	9258.88	2.65242	39.6	58.1	45.2479	42.5139	75.5143		86.634	7.63658	1.0613	5.4665	9.13334	3.67883	4.06217	3.81216	3.74983	4.32432		4.46169	0	0	0	0	0	0	0	1	0	0	0	0	0	0	0	699178	39.4955	0	0	1
18	Gabon	GAB	Middle income	2013	2913.86	2.90604	274.989	9418.22	0.505441	38.3	55.7	46.1937	44.9905	82.2276		87.156	7.97724	1.06679	5.61673	9.1504	3.64545	4.01998	3.83284	3.80645	4.40949		4.4677	0	0	0	0	0	0	0	0	1	0	0	0	0	0	0	774438	40.3486	0	0	1
18	Gabon	GAB	Middle income	2014	2694.21	2.82646	245.485	9476.6	4.69046	37.4	53.5	47.1456	40.3403	81.3516		87.651	7.89886	1.03903	5.50324	9.15658	3.62167	3.97968	3.85324	3.69735	4.39878		4.47336	0	0	0	0	0	0	0	0	0	1	0	0	0	0	0	770937	40.2778	0	0	1
18	Gabon	GAB	Middle income	2015		2.70174	197.945	9521.29	-0.338795	36.3	51	47.3168	43.7441	82.0078		88.118		0.993897	5.28799	9.16128	3.59182	3.93183	3.85686	3.77836	4.40681		4.47868	0	0	0	0	0	0	0	0	0	0	1	0	0	0	0	780820	40.3721	0	0	1
18	Gabon	GAB	Middle income	2016		2.64998	219.985	9429.05	2.10671	34.8	48.1	47.3664				88.559		0.974551	5.39356	9.15155	3.54962	3.87328	3.85791				4.48367	0	0	0	0	0	0	0	0	0	0	0	1	0	0	0			0	0	1
18	Gabon	GAB	Middle income	2017			204.492	9212.97	2.65193	33.7	46	47.4133				88.976			5.32053	9.12837	3.5175	3.82864	3.8589				4.48837	0	0	0	0	0	0	0	0	0	0	0	0	1	0	0			0	0	1
18	Gabon	GAB	Middle income	2018				9051.28	4.74907	32.7	44.8					89.37				9.11066	3.48738	3.80221					4.49278	0	0	0	0	0	0	0	0	0	0	0	0	0	1	0			0	0	1
18	Gabon	GAB	Middle income	2019				9128.88	2.46457							89.741				9.1192							4.49693	0	0	0	0	0	0	0	0	0	0	0	0	0	0	1			0	0	1
19	Gambia, The	GMB	Low income	2005	69.9599	0.21141	21.211	812.766	4.83862	54	93.8	50.3334	0	60.0376		52.02	4.24792	-1.55395	3.05452	6.70044	3.98898	4.54117	3.91867		4.09497		3.95163	1	0	0	0	0	0	0	0	0	0	0	0	0	0	0	48796.6	27.4381	0	1	0
19	Gambia, The	GMB	Low income	2006	71.633	0.221203	24.0105	784.023	2.0565	52.5	90	48.9886	0	59.2738		52.751	4.27156	-1.50868	3.17849	6.66444	3.96081	4.49981	3.89159		4.08217		3.96558	0	1	0	0	0	0	0	0	0	0	0	0	0	0	0	46472.1	27.2054	0	1	0
19	Gambia, The	GMB	Low income	2007	81.1051	0.214674	29.6802	784.037	5.36913	51	86.4	47.6942	0	56.7312		53.481	4.39575	-1.53864	3.39048	6.66446	3.93183	4.45899	3.86481		4.03832		3.97933	0	0	1	0	0	0	0	0	0	0	0	0	0	0	0	44479.3	26.9132	0	1	0
19	Gambia, The	GMB	Low income	2008		0.217074	35.9646	808.705	4.44365	49.7	83.1	46.4493	0	55.7462	48.6061	54.211		-1.52752	3.58254	6.69543	3.906	4.42005	3.83836		4.02081	3.88375	3.99288	0	0	0	1	0	0	0	0	0	0	0	0	0	0	0	45082.3	26.9211	0	1	0
19	Gambia, The	GMB	Low income	2009		0.219142	31.7608	837.335	4.56151	48.4	79.9	45.2525	0	53.4039	50.179	54.937		-1.51804	3.45823	6.73022	3.8795	4.38078	3.81226		3.97788	3.9156	4.00619	0	0	0	0	1	0	0	0	0	0	0	0	0	0	0	44716.9	26.7721	0	1	0
19	Gambia, The	GMB	Low income	2010		0.241304	32.2845	860.638	5.04968	47.2	77.1	44.1027	0	54.7051	49.0665	55.662		-1.4217	3.47459	6.75767	3.85439	4.3451	3.78652		4.00196	3.89318	4.0193	0	0	0	0	0	1	0	0	0	0	0	0	0	0	0	47081.3	27.0439	0	1	0
19	Gambia, The	GMB	Low income	2011		0.242066	32.1283	767.155	4.79588	46.1	74.3	42.9987	0	54.1579		56.384		-1.41854	3.46974	6.64269	3.83081	4.30811	3.76117		3.9919		4.03219	0	0	0	0	0	0	1	0	0	0	0	0	0	0	0	41547.5	26.517	0	1	0
19	Gambia, The	GMB	Low income	2012		0.23869	30.987	783.267	4.25432	44.9	71.7	41.9394	0	54.2184		57.105		-1.43259	3.43357	6.66347	3.80444	4.27249	3.73623		3.99302		4.04489	0	0	0	0	0	0	0	1	0	0	0	0	0	0	0	42467.5	26.6074	0	1	0
19	Gambia, The	GMB	Low income	2013		0.220351	29.885	781.682	5.69913	43.9	69.3	40.9231	0	56.6422		57.82		-1.51253	3.39736	6.66145	3.78191	4.23844	3.7117		4.03676		4.05734	0	0	0	0	0	0	0	0	1	0	0	0	0	0	0	44276.2	26.8906	0	1	0
19	Gambia, The	GMB	Low income	2014		0.253641	22.6919	747.709	5.948	42.9	67	39.9483	0	51.9308		58.528		-1.37183	3.12201	6.61701	3.75887	4.20469	3.68759		3.94991		4.06951	0	0	0	0	0	0	0	0	0	1	0	0	0	0	0	38829.1	26.1366	0	1	0
19	Gambia, The	GMB	Low income	2015		0.251398	21.8538	754.992	6.80845	41.9	64.7	39.0134	0	51.5089		59.228		-1.38072	3.08438	6.62671	3.73529	4.16976	3.66391		3.94175		4.08139	0	0	0	0	0	0	0	0	0	0	1	0	0	0	0	38888.8	26.1209	0	1	0
19	Gambia, The	GMB	Low income	2016		0.247408	20.9122	747.003	7.22879	40.9	62.6	39.123				59.918		-1.39671	3.04033	6.61607	3.71113	4.13676	3.66671				4.09298	0	0	0	0	0	0	0	0	0	0	0	1	0	0	0			0	1	0
19	Gambia, The	GMB	Low income	2017			23.2723	760.125	8.03419	40	60.4	39.2311				60.599			3.14726	6.63348	3.68888	4.10099	3.66947				4.10428	0	0	0	0	0	0	0	0	0	0	0	0	1	0	0			0	1	0
19	Gambia, The	GMB	Low income	2018				786.373	6.52097	39	58.4					61.27				6.66743	3.66356	4.06732					4.11529	0	0	0	0	0	0	0	0	0	0	0	0	0	1	0			0	1	0
19	Gambia, The	GMB	Low income	2019				809.363	7.11568							61.931				6.69625							4.12602	0	0	0	0	0	0	0	0	0	0	0	0	0	0	1			0	1	0
20	Ghana	GHA	Middle income	2005	269.782	0.320563	43.5492	1076.62	15.1182	55.5	84.2	10.9363	82.9258	61.4259	36.434	47.308	5.59762	-1.13768	3.77389	6.98158	4.01638	4.4332	2.39208	4.41795	4.11783	3.5955	3.85668	1	0	0	0	0	0	0	0	0	0	0	0	0	0	0	66132.2	28.749	0	0	1
20	Ghana	GHA	Middle income	2006	280.168	0.418167	49.5629	1116.63	10.9152	54.2	81.8	11.5226	66.6548	58.5584	38.1819	47.988	5.63539	-0.871874	3.90324	7.01807	3.99268	4.40428	2.44431	4.19953	4.07002	3.64236	3.87095	0	1	0	0	0	0	0	0	0	0	0	0	0	0	0	65388	28.5637	0	0	1
20	Ghana	GHA	Middle income	2007	273.055	0.427956	59.1612	1135.49	10.7327	52.8	79.3	12.1171	53.4107	54.5282	42.3754	48.669	5.60967	-0.848735	4.08026	7.03482	3.96651	4.37324	2.49462	3.97801	3.99872	3.74657	3.88504	0	0	1	0	0	0	0	0	0	0	0	0	0	0	0	61916.3	28.1303	0	0	1
20	Ghana	GHA	Middle income	2008	266.12	0.387805	68.2034	1207.83	16.5221	51.2	76.4	12.7197	74.4234	55.8624	44.491	49.351	5.58395	-0.947253	4.2225	7.09658	3.93574	4.33598	2.54315	4.30977	4.02289	3.79529	3.89896	0	0	0	1	0	0	0	0	0	0	0	0	0	0	0	67472.6	28.5488	0	0	1
20	Ghana	GHA	Middle income	2009	280.976	0.318897	67.2012	1234.54	19.2507	49.4	73.2	13.3298	76.7694	49.9082	45.7366	50.031	5.63827	-1.14289	4.20769	7.11845	3.89995	4.29319	2.59	4.34081	3.91018	3.8229	3.91264	0	0	0	0	1	0	0	0	0	0	0	0	0	0	0	61613.6	27.8345	0	0	1
20	Ghana	GHA	Middle income	2010	298.912	0.401778	80.9132	1299.34	10.7076	47.5	69.9	13.9479	68.8109	49.7788		50.713	5.70015	-0.911856	4.39338	7.16962	3.86073	4.24707	2.63533	4.23136	3.90759		3.92618	0	0	0	0	0	1	0	0	0	0	0	0	0	0	0	64679.8	28.0159	0	0	1
20	Ghana	GHA	Middle income	2011	311.43	0.453975	99.8139	1446.37	8.72684	45.6	66.6	14.5735	67.5089	48.0111	52.6362	51.394	5.74118	-0.789714	4.60331	7.27681	3.81991	4.19871	2.67921	4.21226	3.87143	3.9634	3.93952	0	0	0	0	0	0	1	0	0	0	0	0	0	0	0	69441.9	28.1717	0	0	1
20	Ghana	GHA	Middle income	2012	329.158	0.571707	90.4152	1543.76	7.12635	43.7	63.3	15.2064	67.1241	44.4837	53.4442	52.073	5.79654	-0.559129	4.50441	7.34198	3.77735	4.14788	2.72172	4.20654	3.79512	3.97864	3.95265	0	0	0	0	0	0	0	1	0	0	0	0	0	0	0	68672.3	27.8637	0	0	1
20	Ghana	GHA	Middle income	2013	336.468	0.551821	111.036	1618.6	11.6662	42	60.2	15.8462	63.9888	44.043	64.6032	52.748	5.8185	-0.594531	4.70986	7.38932	3.73767	4.09767	2.76293	4.15871	3.78517	4.16826	3.96553	0	0	0	0	0	0	0	0	1	0	0	0	0	0	0	71287.8	27.9698	0	0	1
20	Ghana	GHA	Middle income	2014	331.827	0.560735	81.5172	1627.76	15.4896	40.4	57.4	16.4928	64.7304	45.0495	62.0326	53.419	5.80462	-0.578506	4.40081	7.39496	3.69883	4.05004	2.80293	4.17023	3.80776	4.12766	3.97817	0	0	0	0	0	0	0	0	0	1	0	0	0	0	0	73329.8	28.1582	0	0	1
20	Ghana	GHA	Middle income	2015		0.594374	82.4074	1625.91	17.15	38.9	54.7	17.1461	50.892	41.4128	66.1012	54.086		-0.520247	4.41167	7.39382	3.66099	4.00186	2.84177	3.92971	3.72359	4.19119	3.99058	0	0	0	0	0	0	0	0	0	0	1	0	0	0	0	67333.3	27.5316	0	0	1
20	Ghana	GHA	Middle income	2016		0.585289	67.5089	1644.6	17.4546	37.4	52.3	17.806			67.7484	54.749		-0.535649	4.21226	7.40525	3.62167	3.957	2.87954			4.2158	4.00276	0	0	0	0	0	0	0	0	0	0	0	1	0	0	0			0	0	1
20	Ghana	GHA	Middle income	2017			66.7494	1739.47	12.3719	36.1	50	18.4722			68.0684	55.407			4.20094	7.46133	3.58629	3.91202	2.91627			4.22051	4.01471	0	0	0	0	0	0	0	0	0	0	0	0	1	0	0			0	0	1
20	Ghana	GHA	Middle income	2018				1808.33	7.80877	34.9	47.9				70.7867	56.06				7.50016	3.55249	3.86912				4.25967	4.02642	0	0	0	0	0	0	0	0	0	0	0	0	0	1	0			0	0	1
20	Ghana	GHA	Middle income	2019				1884.28	7.17592						64.5345	56.707				7.5413						4.1672	4.0379	0	0	0	0	0	0	0	0	0	0	0	0	0	0	1			0	0	1
21	Guinea	GIN	Low income	2005		0.200467	14.3762	644.959	31.3733	83.6	134.3	13.4794	62.4526	81.5637	19.1452	32.257		-1.60711	2.66558	6.46919	4.42604	4.90008	2.60116	4.13441	4.40139	2.95205	3.47374	1	0	0	0	0	0	0	0	0	0	0	0	0	0	0	52605.2	28.4734	0	1	0
21	Guinea	GIN	Low income	2006		0.203297	12.587	638.699	34.6953	81.1	129.8	14.2434	63.1507	81.0623	22.0213	32.539		-1.59309	2.53266	6.45943	4.39568	4.86599	2.65629	4.14552	4.39522	3.09201	3.48244	0	1	0	0	0	0	0	0	0	0	0	0	0	0	0	51774.4	28.3906	0	1	0
21	Guinea	GIN	Low income	2007		0.206886	18.9983	667.199	18.1756	79	125.9	15.0045	68.1876	80.3647		32.822		-1.57559	2.94435	6.50309	4.36945	4.83549	2.70835	4.22226	4.38657		3.4911	0	0	1	0	0	0	0	0	0	0	0	0	0	0	0	53619.2	28.5263	0	1	0
21	Guinea	GIN	Low income	2008		0.224792	19.4784	679.034	23.0656	77.2	122.6	15.7625	62.7376	80.1486	24.6121	33.106		-1.49258	2.96931	6.52067	4.3464	4.80893	2.75763	4.13896	4.38388	3.20324	3.49972	0	0	0	1	0	0	0	0	0	0	0	0	0	0	0	54423.7	28.5859	0	1	0
21	Guinea	GIN	Low income	2009		0.227061	18.8707	656.205	4.68439	75.6	119.8	16.5172	62.3482	79.2505		33.391		-1.48254	2.93761	6.48647	4.32546	4.78582	2.8044	4.13273	4.37261		3.50829	0	0	0	0	1	0	0	0	0	0	0	0	0	0	0	52004.6	28.3628	0	1	0
21	Guinea	GIN	Low income	2010		0.255448	19.1892	672.424	15.462	74.2	117.2	17.2687	76.3797	75.7091		33.678		-1.36474	2.95434	6.51089	4.30676	4.76388	2.84889	4.33572	4.3269		3.51684	0	0	0	0	0	1	0	0	0	0	0	0	0	0	0	50908.6	28.172	0	1	0
21	Guinea	GIN	Low income	2011		0.266743	23.3008	694.603	21.3505	72.9	115	18.0164	74.7564	74.7487	28.9578	33.966		-1.32147	3.14849	6.54334	4.28909	4.74493	2.89128	4.31424	4.31413	3.36584	3.52536	0	0	0	0	0	0	1	0	0	0	0	0	0	0	0	51920.7	28.2288	0	1	0
21	Guinea	GIN	Low income	2012		0.242355	22.9441	719.698	15.2251	71.7	112.8	18.7602	67.3764	76.3678		34.255		-1.41735	3.13306	6.57883	4.27249	4.72562	2.93174	4.21029	4.33556		3.53383	0	0	0	0	0	0	0	1	0	0	0	0	0	0	0	54961.8	28.5229	0	1	0
21	Guinea	GIN	Low income	2013		0.211076	25.1286	731.559	11.8879	70.6	110.9	19.4998	73.7196	78.5329		34.545		-1.55554	3.22401	6.59518	4.25703	4.70863	2.97041	4.30027	4.36352		3.54226	0	0	0	0	0	0	0	0	1	0	0	0	0	0	0	57451.4	28.7782	0	1	0
21	Guinea	GIN	Low income	2014		0.213753	35.6031	741.038	7.07093	69.6	109	20.2351	59.7698	78.5179	31.0408	34.836		-1.54294	3.57243	6.60805	4.24276	4.69135	3.00742	4.0905	4.36333	3.4353	3.55065	0	0	0	0	0	0	0	0	0	1	0	0	0	0	0	58184.7	28.8331	0	1	0
21	Guinea	GIN	Low income	2015		0.236403	42.2504	750.471	10.8218	68.5	107.2	21.0609	78.7516	76.2684		35.141		-1.44222	3.74361	6.6207	4.22683	4.6747	3.04742	4.3663	4.33426		3.55937	0	0	0	0	0	0	0	0	0	0	1	0	0	0	0	57237.2	28.6958	0	1	0
21	Guinea	GIN	Low income	2016		0.255225	37.4593	809.955	8.17212	67.5	105.3	21.889				35.46		-1.36561	3.62326	6.69698	4.21213	4.65681	3.08598				3.5684	0	0	0	0	0	0	0	0	0	0	0	1	0	0	0			0	1	0
21	Guinea	GIN	Low income	2017			33.7201	869.317	8.91453	66.3	103.2	22.7193				35.793			3.5181	6.76771	4.19419	4.63667	3.12321				3.57775	0	0	0	0	0	0	0	0	0	0	0	0	1	0	0			0	1	0
21	Guinea	GIN	Low income	2018				897.266	9.826	64.9	100.8					36.14				6.79935	4.17285	4.61314					3.5874	0	0	0	0	0	0	0	0	0	0	0	0	0	1	0			0	1	0
21	Guinea	GIN	Low income	2019				920.831	9.4707							36.5				6.82528							3.59731	0	0	0	0	0	0	0	0	0	0	0	0	0	0	1			0	1	0
22	Guinea-Bissau	GNB	Low income	2005	64.6874	0.158139	32.6529	535.441	3.3292	89.5	145	14.1578	0	88.5268		38.157	4.16957	-1.84428	3.48593	6.28309	4.49424	4.97673	2.65027		4.4833		3.64171	1	0	0	0	0	0	0	0	0	0	0	0	0	0	0	47400.9	28.169	0	1	0
22	Guinea-Bissau	GNB	Low income	2006	65.3319	0.157053	30.4596	534.822	1.95474	86.1	138.7	14.7021	0	88.2871		38.545	4.17948	-1.85117	3.4164	6.28193	4.45551	4.93231	2.68799		4.4806		3.65183	0	1	0	0	0	0	0	0	0	0	0	0	0	0	0	47217.9	28.1468	0	1	0
22	Guinea-Bissau	GNB	Low income	2007	67.3022	0.163666	36.4113	538.985	4.61744	82.5	132.3	15.2506	0	87.9049		38.934	4.20919	-1.80993	3.59488	6.28969	4.4128	4.88507	2.72462		4.47626		3.66187	0	0	1	0	0	0	0	0	0	0	0	0	0	0	0	47379.5	28.1543	0	1	0
22	Guinea-Bissau	GNB	Low income	2008		0.157128	42.479	542.646	10.4601	79	125.9	15.8036	0	88.4203		39.325		-1.85069	3.74901	6.29646	4.36945	4.83549	2.76024		4.4821		3.67186	0	0	0	1	0	0	0	0	0	0	0	0	0	0	0	47980.9	28.2214	0	1	0
22	Guinea-Bissau	GNB	Low income	2009		0.158154	39.1481	546.947	-1.6514	75.6	119.8	16.3609	0	87.8948		39.716		-1.84419	3.66735	6.30435	4.32546	4.78582	2.7949		4.47614		3.68175	0	0	0	0	1	0	0	0	0	0	0	0	0	0	0	48073.8	28.2192	0	1	0
22	Guinea-Bissau	GNB	Low income	2010		0.156545	36.2627	557.632	2.51785	72.3	113.8	16.9237	0	87.8071		40.111		-1.85441	3.59079	6.3237	4.28082	4.73444	2.82871		4.47514		3.69165	0	0	0	0	0	1	0	0	0	0	0	0	0	0	0	48964.1	28.2995	0	1	0
22	Guinea-Bissau	GNB	Low income	2011		0.157192	41.4844	587.14	5.0461	69.2	108.3	17.4917	0	87.7151		40.508		-1.85029	3.72532	6.37526	4.237	4.6849	2.86172		4.47409		3.7015	0	0	0	0	0	0	1	0	0	0	0	0	0	0	0	51501.1	28.5235	0	1	0
22	Guinea-Bissau	GNB	Low income	2012		0.157649	34.3619	561.987	2.13055	66.2	103.1	18.0653	0	87.6064		40.908		-1.84739	3.53695	6.33148	4.19268	4.6357	2.89399		4.47285		3.71133	0	0	0	0	0	0	0	1	0	0	0	0	0	0	0	49233.6	28.3198	0	1	0
22	Guinea-Bissau	GNB	Low income	2013		0.155734	42.846	565.048	1.20713	63.8	98.7	18.6445	0	87.4224		41.31		-1.8596	3.75761	6.33691	4.15575	4.59208	2.92555		4.47075		3.72111	0	0	0	0	0	0	0	0	1	0	0	0	0	0	0	49397.9	28.3308	0	1	0
22	Guinea-Bissau	GNB	Low income	2014		0.160335	57.9246	555.605	-1.50924	61.6	94.8	19.2299	0	87.06		41.715		-1.83049	4.05914	6.32006	4.12066	4.55177	2.95647		4.4666		3.73086	0	0	0	0	0	0	0	0	0	1	0	0	0	0	0	48371	28.2292	0	1	0
22	Guinea-Bissau	GNB	Low income	2015		0.160426	50.843	574.492		59.5	91.2	19.8216	0	86.8518		42.123		-1.82992	3.92874	6.35349	4.08598	4.51305	2.98677		4.4642		3.74059	0	0	0	0	0	0	0	0	0	0	1	0	0	0	0	49895.6	28.3633	0	1	0
22	Guinea-Bissau	GNB	Low income	2016		0.164584	52.182	594.978		57.5	87.7	20.4196				42.533		-1.80434	3.95474	6.38852	4.05178	4.47392	3.01649				3.75028	0	0	0	0	0	0	0	0	0	0	0	1	0	0	0			0	1	0
22	Guinea-Bissau	GNB	Low income	2017			52.3594	614.439		55.7	84.5	20.538				42.945			3.95813	6.42071	4.01998	4.43675	3.02228				3.75992	0	0	0	0	0	0	0	0	0	0	0	0	1	0	0			0	1	0
22	Guinea-Bissau	GNB	Low income	2018				622.08		54	81.5					43.36				6.43307	3.98898	4.4006					3.76954	0	0	0	0	0	0	0	0	0	0	0	0	0	1	0			0	1	0
22	Guinea-Bissau	GNB	Low income	2019				634.906								43.777				6.45348							3.77911	0	0	0	0	0	0	0	0	0	0	0	0	0	0	1			0	1	0
23	Kenya	KEN	Middle income	2005	436.927	0.233788	30.961	855.225	10.3128	49.6	79.3	32.2661	71.6624	81.2257	45.6517	21.675	6.07977	-1.45334	3.43273	6.75136	3.90399	4.37324	3.47402	4.27197	4.39723	3.82104	3.07616	1	0	0	0	0	0	0	0	0	0	0	0	0	0	0	69466.3	29.6873	0	0	1
23	Kenya	KEN	Middle income	2006	443.165	0.25431	40.9383	885.81	14.4537	46.7	74	31.977	70.3409	79.7678	46.8591	22.045	6.09394	-1.3692	3.71207	6.7865	3.84374	4.30406	3.46502	4.25335	4.37912	3.84715	3.09309	0	1	0	0	0	0	0	0	0	0	0	0	0	0	0	70659.1	29.7189	0	0	1
23	Kenya	KEN	Middle income	2007	440.465	0.253998	50.3219	920.649	9.75888	44.2	69.1	31.6916	71.6006	80.2626	47.1313	22.42	6.08783	-1.37043	3.91844	6.82508	3.78872	4.23555	3.45605	4.2711	4.3853	3.85294	3.10995	0	0	1	0	0	0	0	0	0	0	0	0	0	0	0	73893.7	29.93	0	0	1
23	Kenya	KEN	Middle income	2008	443.54	0.257387	55.4711	897.602	26.2398	41.4	63.9	31.4099	63.1307	80.4763	53.8585	22.8	6.09479	-1.35718	4.01586	6.79973	3.72328	4.15732	3.44712	4.14521	4.38796	3.98636	3.12676	0	0	0	1	0	0	0	0	0	0	0	0	0	0	0	72235.7	29.837	0	0	1
23	Kenya	KEN	Middle income	2009	456.95	0.302044	55.4607	902.125	9.23413	39.9	59.6	31.1319	55.2915	78.1487	53.6618	23.183	6.12457	-1.19718	4.01568	6.80475	3.68638	4.08766	3.43823	4.01262	4.35861	3.9827	3.14342	0	0	0	0	1	0	0	0	0	0	0	0	0	0	0	70499.8	29.6593	0	0	1
23	Kenya	KEN	Middle income	2010	464.413	0.289656	59.1698	951.688	3.96139	38.6	56.5	30.8576	69.0695	76.2731		23.571	6.14077	-1.23906	4.08041	6.85824	3.65325	4.03424	3.42938	4.23511	4.33432		3.16002	0	0	0	0	0	1	0	0	0	0	0	0	0	0	0	72588.2	29.7258	0	0	1
23	Kenya	KEN	Middle income	2011	461.466	0.311682	57.3874	982.981	14.0225	37.4	54.1	30.5873	66.873	77.0836		23.969	6.13441	-1.16577	4.04983	6.89059	3.62167	3.99083	3.42058	4.2028	4.34489		3.17676	0	0	0	0	0	0	1	0	0	0	0	0	0	0	0	75771.7	29.9389	0	0	1
23	Kenya	KEN	Middle income	2012	454.836	0.282819	64.8394	1000.83	9.37777	36.8	52.2	30.3209	74.7765	78.4976		24.376	6.11994	-1.26295	4.17191	6.90858	3.6055	3.95508	3.41184	4.3145	4.36307		3.1936	0	0	0	0	0	0	0	1	0	0	0	0	0	0	0	78562.7	30.1426	0	0	1
23	Kenya	KEN	Middle income	2013	468.638	0.29291	67.8393	1032.28	5.71749	35.8	50.1	30.0588	69.288	77.1367		24.794	6.14983	-1.22789	4.21714	6.93952	3.57795	3.91402	3.40315	4.23827	4.34558		3.2106	0	0	0	0	0	0	0	0	1	0	0	0	0	0	0	79626.5	30.1562	0	0	1
23	Kenya	KEN	Middle income	2014	505.997	0.309143	72.8889	1060.1	6.87815	34.7	48.2	29.8006	81.4863	75.5182		25.221	6.22653	-1.17395	4.28894	6.96611	3.54674	3.87536	3.39453	4.40043	4.32437		3.22768	0	0	0	0	0	0	0	0	0	1	0	0	0	0	0	80056.4	30.1241	0	0	1
23	Kenya	KEN	Middle income	2015		0.355454	70.7257	1093.13	6.58217	33.3	46.3	29.5466	87.5142	72.6628		25.658		-1.03436	4.25881	6.9968	3.50556	3.83514	3.38597	4.4718	4.28583		3.24485	0	0	0	0	0	0	0	0	0	0	1	0	0	0	0	79430.1	29.9871	0	0	1
23	Kenya	KEN	Middle income	2016		0.365117	73.3969	1129.71	6.29716	32.4	44.4	29.2968				26.105		-1.00754	4.29588	7.02972	3.47816	3.79324	3.37748				3.26213	0	0	0	0	0	0	0	0	0	0	0	1	0	0	0			0	0	1
23	Kenya	KEN	Middle income	2017			76.6103	1156.43	8.00572	31.8	43	29.0511				26.562			4.33873	7.05309	3.45947	3.7612	3.36906				3.27948	0	0	0	0	0	0	0	0	0	0	0	0	1	0	0			0	0	1
23	Kenya	KEN	Middle income	2018				1201.47	4.68982	30.6	41.1					27.03				7.0913	3.421	3.71601					3.29695	0	0	0	0	0	0	0	0	0	0	0	0	0	1	0			0	0	1
23	Kenya	KEN	Middle income	2019				1237.5								27.507				7.12085							3.31444	0	0	0	0	0	0	0	0	0	0	0	0	0	0	1			0	0	1
24	Lesotho	LSO	Middle income	2005	16.5321	1.00855	41.7427	946.475	3.43788	85.4	122.3	19.9743	100	55.3066	43.0188	22.249	2.80531	0.0085147	3.73152	6.85274	4.44735	4.80648	2.99444	4.60517	4.01289	3.76164	3.1023	1	0	0	0	0	0	0	0	0	0	0	0	0	0	0	52346.4	27.4993	0	0	1
24	Lesotho	LSO	Middle income	2006	9.54803	1.02458	49.1575	989.573	6.07272	85	121.5	22.0558	100	55.4604	44.8306	22.82	2.25633	0.024283	3.89503	6.89727	4.44265	4.79991	3.09357	4.60517	4.01567	3.80289	3.12764	0	1	0	0	0	0	0	0	0	0	0	0	0	0	0	54882.1	27.6972	0	0	1
24	Lesotho	LSO	Middle income	2007	9.56253	1.04459	65.3634	1038.97	8.01244	83	118	24.0914	100	55.3265	49.2136	23.304	2.25785	0.043626	4.17996	6.94599	4.41884	4.77069	3.18185	4.60517	4.01325	3.89617	3.14863	0	0	1	0	0	0	0	0	0	0	0	0	0	0	0	57482.9	27.876	0	0	1
24	Lesotho	LSO	Middle income	2008		1.07032	68.1834	1108.88	10.7157	84.3	115.9	26.0912	100	54.9862	53.2561	23.796		0.0679558	4.2222	7.01111	4.43438	4.75273	3.2616	4.60517	4.00708	3.97511	3.16952	0	0	0	1	0	0	0	0	0	0	0	0	0	0	0	60973.2	28.0941	0	0	1
24	Lesotho	LSO	Middle income	2009		1.11477	79.4243	1131.06	7.30585	80.4	107.2	28.0547	100	53.9814	59.0695	24.293		0.108647	4.3748	7.03091	4.38701	4.6747	3.33416	4.60517	3.98864	4.07871	3.19019	0	0	0	0	1	0	0	0	0	0	0	0	0	0	0	61056.3	28.0438	0	0	1
24	Lesotho	LSO	Middle income	2010		1.14112	92.6101	1137.28	3.46153	77.4	100.2	29.9822	100	53.4492	65.4068	24.798		0.132014	4.5284	7.03639	4.34899	4.60717	3.4006	4.60517	3.97873	4.18063	3.21076	0	0	0	0	0	1	0	0	0	0	0	0	0	0	0	60786.5	27.9959	0	0	1
24	Lesotho	LSO	Middle income	2011		1.16207	121.378	1193.27	5.03663	74.6	97.8	31.8733	100	53.1355	69.2983	25.31		0.150205	4.79891	7.08445	4.31214	4.58292	3.46177	4.60517	3.97284	4.23842	3.2312	0	0	0	0	0	0	1	0	0	0	0	0	0	0	0	63405.1	28.1454	0	0	1
24	Lesotho	LSO	Middle income	2012		1.19019	112.938	1266.66	6.05144	74	96.5	33.7224	100	52.4128	71.9538	25.704		0.174112	4.72684	7.14414	4.30406	4.56954	3.51816	4.60517	3.95915	4.27602	3.24665	0	0	0	0	0	0	0	1	0	0	0	0	0	0	0	66389.1	28.2847	0	0	1
24	Lesotho	LSO	Middle income	2013		1.1949	111.907	1310.89	4.86512	73	94.7	35.5371	100	52.2984	69.2811	26.101		0.178066	4.71767	7.17846	4.29046	4.55071	3.57058	4.60517	3.95696	4.23817	3.26197	0	0	0	0	0	0	0	0	1	0	0	0	0	0	0	68557.5	28.4049	0	0	1
24	Lesotho	LSO	Middle income	2014		1.18977	108.299	1338.85	5.37029	71.3	93	37.3172	100	51.3889	69.3635	26.502		0.17376	4.6849	7.19957	4.2669	4.5326	3.61945	4.60517	3.93942	4.23936	3.27722	0	0	0	0	0	0	0	0	0	1	0	0	0	0	0	68802.1	28.3621	0	0	1
24	Lesotho	LSO	Middle income	2015		1.1398	98.1226	1363.93	3.21845	71.2	92.5	39.0626	100	52.1392	69.6569	26.908		0.130856	4.58622	7.21813	4.26549	4.52721	3.66517	4.60517	3.95392	4.24358	3.29242	0	0	0	0	0	0	0	0	0	0	1	0	0	0	0	71114.3	28.5399	0	0	1
24	Lesotho	LSO	Middle income	2016		1.21055	84.1625	1421.74	6.5965	70.3	87.4	40.7734			67.2313	27.317		0.191076	4.43275	7.25963	4.25277	4.47049	3.70803			4.20814	3.30751	0	0	0	0	0	0	0	0	0	0	0	1	0	0	0			0	0	1
24	Lesotho	LSO	Middle income	2017			104.553	1391.94	4.4477	68.8	84.1	42.7543			71.2565	27.73			4.64969	7.23845	4.2312	4.43201	3.75547			4.26629	3.32252	0	0	0	0	0	0	0	0	0	0	0	0	1	0	0			0	0	1
24	Lesotho	LSO	Middle income	2018				1374.65	4.7518	65.7	81.1					28.153				7.22595	4.1851	4.39568					3.33765	0	0	0	0	0	0	0	0	0	0	0	0	0	1	0			0	0	1
24	Lesotho	LSO	Middle income	2019				1384.23	5.18708							28.585				7.2329							3.35288	0	0	0	0	0	0	0	0	0	0	0	0	0	0	1			0	0	1
25	Liberia	LBR	Low income	2005		0.208526	25.7569	438.248	10.8344	89.7	128	15.0756	0	88.2274		46.051		-1.56769	3.2487	6.08278	4.49647	4.85203	2.71308		4.47992		3.82975	1	0	0	0	0	0	0	0	0	0	0	0	0	0	0	38665.4	27.2504	0	1	0
25	Liberia	LBR	Low income	2006		0.207075	24.4737	457.699	7.34145	84.3	119.5	15.2514	0	87.6347		46.396		-1.57468	3.1976	6.12621	4.43438	4.78332	2.72467		4.47318		3.83721	0	1	0	0	0	0	0	0	0	0	0	0	0	0	0	40110.3	27.4036	0	1	0
25	Liberia	LBR	Low income	2007		0.186427	36.2521	482.125	11.3919	79.9	112.4	15.423	0	89.85		46.742		-1.67972	3.5905	6.1782	4.38078	4.72206	2.73586		4.49814		3.84464	0	0	1	0	0	0	0	0	0	0	0	0	0	0	0	43318.9	27.7904	0	1	0
25	Liberia	LBR	Low income	2008		0.151442	34.7323	495.679	17.4894	76	106.4	15.5899	0	91.4944		47.088		-1.88755	3.54767	6.20593	4.33073	4.66721	2.74663		4.51628		3.85202	0	0	0	1	0	0	0	0	0	0	0	0	0	0	0	45351.8	28.0277	0	1	0
25	Liberia	LBR	Low income	2009		0.128936	43.6809	501.616	7.42764	72.7	101.2	15.7547	0	91.513		47.445		-2.04844	3.77691	6.21783	4.28634	4.6171	2.75714		4.51648		3.85957	0	0	0	0	1	0	0	0	0	0	0	0	0	0	0	45904.4	28.0827	0	1	0
25	Liberia	LBR	Low income	2010		0.197892	44.5045	513.446	7.28993	69.8	96.7	15.917	0	89.2055		47.813		-1.62003	3.79559	6.24114	4.24563	4.57161	2.76739		4.49094		3.8673	0	0	0	0	0	1	0	0	0	0	0	0	0	0	0	45802.2	28.0286	0	1	0
25	Liberia	LBR	Low income	2011		0.214501	54.3654	538.116	8.48817	67.2	92.6	16.077	0	87.368	41.5413	48.193		-1.53944	3.99573	6.28807	4.20767	4.52829	2.77739		4.47013	3.72669	3.87521	0	0	0	0	0	0	1	0	0	0	0	0	0	0	0	47014.1	28.1085	0	1	0
25	Liberia	LBR	Low income	2012		0.236743	55.9102	564.521	6.83179	64.8	88.7	16.2342	0	85.1799		48.583		-1.44078	4.02375	6.33598	4.17131	4.48526	2.78712		4.44477		3.88327	0	0	0	0	0	0	0	1	0	0	0	0	0	0	0	48085.8	28.1619	0	1	0
25	Liberia	LBR	Low income	2013		0.211475	58.5522	597.381	7.57731	62.5	85.1	16.3887	0	86.9896		48.985		-1.55365	4.06992	6.39256	4.13517	4.44383	2.79659		4.46579		3.89151	0	0	0	0	0	0	0	0	1	0	0	0	0	0	0	51966	28.5478	0	1	0
25	Liberia	LBR	Low income	2014		0.280944	64.7501	586.229	9.86111	60.5	81.9	16.54	0	83.9355	33.5757	49.397		-1.2696	4.17054	6.37371	4.10264	4.4055	2.80578		4.43005	3.5138	3.89989	0	0	0	0	0	0	0	0	0	1	0	0	0	0	0	49205.5	28.2358	0	1	0
25	Liberia	LBR	Low income	2015		0.277143	72.3319	571.453	7.7487	58.5	78.9	16.6881	0	83.847	32.9086	49.82		-1.28322	4.28127	6.34818	4.06903	4.36818	2.81469		4.42899	3.49373	3.90842	0	0	0	0	0	0	0	0	0	0	1	0	0	0	0	47914.7	28.1161	0	1	0
25	Liberia	LBR	Low income	2016		0.3022	69.5758	548.268	8.83425	56.7	76.1	16.8328				50.254		-1.19667	4.24242	6.30677	4.03777	4.33205	2.82333				3.91709	0	0	0	0	0	0	0	0	0	0	0	1	0	0	0			0	1	0
25	Liberia	LBR	Low income	2017			56.599	548.011	12.4196	55	73.4	16.9735				50.697			4.03599	6.30629	4.00733	4.29592	2.83165				3.92587	0	0	0	0	0	0	0	0	0	0	0	0	1	0	0			0	1	0
25	Liberia	LBR	Low income	2018				541.271	23.5635	53.5	70.9					51.151				6.29392	3.97968	4.26127					3.93478	0	0	0	0	0	0	0	0	0	0	0	0	0	1	0			0	1	0
25	Liberia	LBR	Low income	2019				516.256								51.615				6.2466							3.94381	0	0	0	0	0	0	0	0	0	0	0	0	0	0	1			0	1	0
26	Madagascar	MDG	Low income	2005		0.0949911	16.5034	473.925	18.3638	54.8	82.8	6.14608	56.4034	80.471	21.0019	28.814		-2.35397	2.80356	6.16105	4.00369	4.41643	1.81581	4.03253	4.3879	3.04461	3.36086	1	0	0	0	0	0	0	0	0	0	0	0	0	0	0	38137.2	27.034	0	1	0
26	Madagascar	MDG	Low income	2006		0.0891488	17.1978	485.129	10.7656	52.7	79.2	6.49025	54.3533	84.345	23.6208	29.425		-2.41745	2.84478	6.18442	3.96462	4.37198	1.8703	3.99551	4.43492	3.16213	3.38185	0	1	0	0	0	0	0	0	0	0	0	0	0	0	0	40918.2	27.4274	0	1	0
26	Madagascar	MDG	Low income	2007		0.0934038	19.6717	498.233	10.288	50.9	75.9	6.83724	58.8498	83.344	26.1577	30.043		-2.37082	2.97918	6.21107	3.92986	4.32942	1.92239	4.07499	4.42298	3.26414	3.40263	0	0	1	0	0	0	0	0	0	0	0	0	0	0	0	41524.7	27.4714	0	1	0
26	Madagascar	MDG	Low income	2008		0.0944419	22.1998	516.71	9.29651	49.1	72.8	7.18748	54.9408	82.3343	28.4931	30.67		-2.35977	3.10008	6.24748	3.89386	4.28772	1.97234	4.00626	4.41079	3.34966	3.42328	0	0	0	1	0	0	0	0	0	0	0	0	0	0	0	42542.9	27.5563	0	1	0
26	Madagascar	MDG	Low income	2009		0.0861078	20.8381	482.338	8.95422	47.5	70	7.54078	58.1709	83.1758	29.69	31.301		-2.45216	3.03679	6.17865	3.86073	4.2485	2.02033	4.06339	4.42096	3.39081	3.44365	0	0	0	0	1	0	0	0	0	0	0	0	0	0	0	40118.9	27.3155	0	1	0
26	Madagascar	MDG	Low income	2010		0.0925781	21.9588	471.959	9.24732	46	67.3	7.89752	52.2846	81.9311		31.938		-2.3797	3.08917	6.15689	3.82864	4.20916	2.06655	3.9567	4.40588		3.4638	0	0	0	0	0	1	0	0	0	0	0	0	0	0	0	38668.1	27.1265	0	1	0
26	Madagascar	MDG	Low income	2011		0.110462	23.5922	466.349	9.48254	44.7	65	8.25786	48.0191	78.8448	35.8017	32.58		-2.20308	3.16092	6.14494	3.79997	4.17439	2.11117	3.8716	4.36748	3.578	3.4837	0	0	0	0	0	0	1	0	0	0	0	0	0	0	0	36769.2	26.8379	0	1	0
26	Madagascar	MDG	Low income	2012		0.123893	19.5755	467.436	5.71384	43.6	63	8.62203	49.6895	76.3969	37.2109	33.227		-2.08834	2.97428	6.14726	3.77506	4.14314	2.15432	3.90579	4.33594	3.6166	3.50336	0	0	0	0	0	0	0	1	0	0	0	0	0	0	0	35710.6	26.6542	0	1	0
26	Madagascar	MDG	Low income	2013		0.138144	19.5308	465.389	5.82643	42.6	61.2	8.99015	50.772	72.7431		33.878		-1.97946	2.97199	6.14287	3.75185	4.11415	2.19613	3.92735	4.28693		3.52277	0	0	0	0	0	0	0	0	1	0	0	0	0	0	0	33853.8	26.3341	0	1	0
26	Madagascar	MDG	Low income	2014		0.139903	22.9971	468.113	6.08041	41.6	59.6	9.36256	53.307	72.0265	37.9808	34.534		-1.9668	3.13537	6.14871	3.7281	4.08766	2.23672	3.97607	4.27703	3.63708	3.54194	0	0	0	0	0	0	0	0	0	1	0	0	0	0	0	33716.6	26.2982	0	1	0
26	Madagascar	MDG	Low income	2015		0.150408	22.9058	469.942	7.40419	40.8	58.1	9.73928	54.5965	70.1744	38.299	35.193		-1.8944	3.13139	6.15261	3.70868	4.06217	2.27617	3.99997	4.25098	3.64542	3.56085	0	0	0	0	0	0	0	0	0	0	1	0	0	0	0	32977.9	26.1547	0	1	0
26	Madagascar	MDG	Low income	2016		0.156877	24.4707	475.745	6.04456	39.9	56.6	10.1206			38.2075	35.856		-1.85229	3.19748	6.16488	3.68638	4.03601	2.31458			3.64303	3.57951	0	0	0	0	0	0	0	0	0	0	0	1	0	0	0			0	1	0
26	Madagascar	MDG	Low income	2017			24.6708	481.383	8.59006	39.1	55.2	10.5068			37.1234	36.522			3.20562	6.17666	3.66612	4.01096	2.35202			3.61425	3.59791	0	0	0	0	0	0	0	0	0	0	0	0	1	0	0			0	1	0
26	Madagascar	MDG	Low income	2018				490.097	8.59796	38.2	53.6				37.0635	37.191				6.1946	3.64284	3.98155				3.61263	3.61607	0	0	0	0	0	0	0	0	0	0	0	0	0	1	0			0	1	0
26	Madagascar	MDG	Low income	2019				500.159	5.62531							37.861				6.21493							3.63392	0	0	0	0	0	0	0	0	0	0	0	0	0	0	1			0	1	0
27	Malawi	MWI	Low income	2005		0.0731892	16.9763	385.461	15.4103	67.1	112.6	22.3931	85.7892	83.8014	24.8061	15.054		-2.61471	2.83182	5.95444	4.20618	4.72384	3.10875	4.45189	4.42845	3.21109	2.71164	1	0	0	0	0	0	0	0	0	0	0	0	0	0	0	32302.2	26.3689	0	1	0
27	Malawi	MWI	Low income	2006		0.0723581	20.5909	392.76	13.9743	64	106.8	22.7108	85.7468	83.3402	27.0251	15.144		-2.62613	3.02485	5.9732	4.15888	4.67096	3.12284	4.4514	4.42293	3.29677	2.7176	0	1	0	0	0	0	0	0	0	0	0	0	0	0	0	32732.7	26.419	0	1	0
27	Malawi	MWI	Low income	2007		0.0742096	24.5433	418.588	7.95221	62	102.8	23.0281	86.7887	84.0871	26.6575	15.235		-2.60086	3.20044	6.03689	4.12713	4.63279	3.13672	4.46348	4.43185	3.28307	2.72359	0	0	1	0	0	0	0	0	0	0	0	0	0	0	0	35197.9	26.7546	0	1	0
27	Malawi	MWI	Low income	2008		0.0812046	32.0583	437.895	8.7126	59.2	97.8	23.3449	89.8722	81.5324	29.0681	15.326		-2.51078	3.46756	6.08198	4.08092	4.58292	3.15038	4.49839	4.401	3.36964	2.72955	0	0	0	1	0	0	0	0	0	0	0	0	0	0	0	35702.7	26.7668	0	1	0
27	Malawi	MWI	Low income	2009		0.0794231	34.7944	460.925	8.42204	57.4	93.2	23.6626	90.6895	83.3621	30.143	15.429		-2.53297	3.54946	6.13323	4.05004	4.53475	3.16389	4.50744	4.42319	3.40595	2.73625	0	0	0	0	1	0	0	0	0	0	0	0	0	0	0	38423.6	27.1285	0	1	0
27	Malawi	MWI	Low income	2010		0.0721314	33.2284	478.669	7.41159	55.4	88.4	23.9809	91.0552	79.4703	31.9091	15.544		-2.62927	3.5034	6.17101	4.01458	4.48187	3.17726	4.51147	4.37538	3.46289	2.74368	0	0	0	0	0	1	0	0	0	0	0	0	0	0	0	38039.9	27.0005	0	1	0
27	Malawi	MWI	Low income	2011		0.0781823	38.3808	487.731	7.62282	51.8	82.3	24.3	90.8517	79.6627	33.0839	15.672		-2.54871	3.64756	6.18976	3.94739	4.41037	3.19048	4.50923	4.3778	3.49905	2.75188	0	0	0	0	0	0	1	0	0	0	0	0	0	0	0	38853.9	27.0976	0	1	0
27	Malawi	MWI	Low income	2012		0.0755026	31.754	482.924	21.2713	48.4	75.4	24.6197	91.3476	80.3729	33.03	15.812		-2.58359	3.45802	6.17986	3.8795	4.32281	3.20355	4.51467	4.38668	3.49742	2.76077	0	0	0	0	0	0	0	1	0	0	0	0	0	0	0	38814	27.109	0	1	0
27	Malawi	MWI	Low income	2013		0.0750103	38.5493	493.818	27.2833	45.2	68.6	24.9401	91.0347	79.8748	36.192	15.966		-2.59013	3.65194	6.20217	3.8111	4.22829	3.21648	4.51124	4.38046	3.58884	2.77046	0	0	0	0	0	0	0	0	1	0	0	0	0	0	0	39443.6	27.1684	0	1	0
27	Malawi	MWI	Low income	2014		0.0646077	34.4116	507.538	23.7921	42.3	63	25.2609	91.306	79.9509	38.0844	16.132		-2.73942	3.53839	6.22957	3.74479	4.14314	3.22926	4.51422	4.38141	3.6398	2.7808	0	0	0	0	0	0	0	0	0	1	0	0	0	0	0	40578.1	27.2943	0	1	0
27	Malawi	MWI	Low income	2015		0.0687618	34.0019	507.548	21.8673	40.3	59.2	25.5823	91.3068	83.6494	38.9027	16.313		-2.67711	3.52642	6.22959	3.69635	4.08092	3.2419	4.51422	4.42664	3.66106	2.79196	0	0	0	0	0	0	0	0	0	0	1	0	0	0	0	42456.1	27.5761	0	1	0
27	Malawi	MWI	Low income	2016		0.0754488	29.4262	506.25	21.7111	38.3	55.7	25.904			36.8618	16.506		-2.5843	3.38189	6.22703	3.64545	4.01998	3.2544			3.60717	2.80372	0	0	0	0	0	0	0	0	0	0	0	1	0	0	0			0	1	0
27	Malawi	MWI	Low income	2017			32.2594	512.646	11.5434	36.8	52.7	26.2261			38.6207	16.714			3.47381	6.23958	3.6055	3.96462	3.26676			3.65379	2.81625	0	0	0	0	0	0	0	0	0	0	0	0	1	0	0			0	1	0
27	Malawi	MWI	Low income	2018				515.106	12.4202	35.3	49.7				39.9186	16.937				6.24437	3.56388	3.906				3.68684	2.8295	0	0	0	0	0	0	0	0	0	0	0	0	0	1	0			0	1	0
27	Malawi	MWI	Low income	2019				523.603	9.37084							17.174				6.26074							2.8434	0	0	0	0	0	0	0	0	0	0	0	0	0	0	1			0	1	0
28	Mali	MLI	Low income	2005		0.0717583	24.6649	667.942	6.39788	88.6	157.4	22.0501	50.5901	85.796	19.637	32.06		-2.63445	3.20538	6.5042	4.48413	5.05879	3.09332	3.92376	4.45197	2.97742	3.46761	1	0	0	0	0	0	0	0	0	0	0	0	0	0	0	57306.7	28.9565	0	1	0
28	Mali	MLI	Low income	2006		0.0819309	27.731	676.429	1.54353	86.2	151.9	23.3262	48.7622	82.6659	21.0429	32.832		-2.50188	3.32255	6.51683	4.45667	5.02322	3.14958	3.88695	4.41481	3.04656	3.4914	0	1	0	0	0	0	0	0	0	0	0	0	0	0	0	55917.6	28.7705	0	1	0
28	Mali	MLI	Low income	2007		0.09509	30.4561	677.082	1.412	83.9	146.6	24.6351	46.6998	78.8867	23.9903	33.612		-2.35293	3.41629	6.51779	4.42963	4.98771	3.20417	3.84374	4.36801	3.17765	3.51488	0	0	1	0	0	0	0	0	0	0	0	0	0	0	0	53412.8	28.4698	0	1	0
28	Mali	MLI	Low income	2008		0.110424	33.9975	686.173	9.17099	81.6	141.5	25.9772	44.9696	76.2371	26.3933	34.403		-2.20343	3.52629	6.53113	4.40183	4.9523	3.25722	3.80599	4.33385	3.27311	3.53814	0	0	0	1	0	0	0	0	0	0	0	0	0	0	0	52311.8	28.3049	0	1	0
28	Mali	MLI	Low income	2009		0.122473	35.5038	696.078	2.46375	79.4	136.4	27.3505	72.4609	72.7072	28.9732	35.2		-2.09987	3.56964	6.54546	4.3745	4.91559	3.30873	4.28305	4.28644	3.36637	3.56105	0	0	0	0	1	0	0	0	0	0	0	0	0	0	0	50609.9	28.0567	0	1	0
28	Mali	MLI	Low income	2010		0.131335	32.6488	710.274	1.10893	77.2	131.5	28.7534	53.7956	69.1257	31.9384	35.999		-2.03	3.48581	6.56565	4.3464	4.87901	3.35876	3.98519	4.23593	3.46381	3.58349	0	0	0	0	0	1	0	0	0	0	0	0	0	0	0	49098.2	27.8116	0	1	0
28	Mali	MLI	Low income	2011		0.139215	32.9484	711.113	2.95564	75.1	126.7	30.1852	52.6273	66.6491	33.8504	36.799		-1.97174	3.49494	6.56683	4.31882	4.84182	3.40735	3.96324	4.19944	3.52195	3.60547	0	0	0	0	0	0	1	0	0	0	0	0	0	0	0	47395.1	27.577	0	1	0
28	Mali	MLI	Low income	2012		0.143885	28.621	684.647	5.32313	73	122.1	31.6449	57.4928	64.9286		37.599		-1.93874	3.35414	6.5289	4.29046	4.80484	3.45458	4.05166	4.17329		3.62698	0	0	0	0	0	0	0	1	0	0	0	0	0	0	0	44453.2	27.247	0	1	0
28	Mali	MLI	Low income	2013		0.164069	31.885	680.392	-0.606736	71	117.6	33.1317	64.7933	62.4094	36.6666	38.398		-1.80747	3.46214	6.52267	4.26268	4.76729	3.50049	4.1712	4.13372	3.60187	3.648	0	0	0	0	0	0	0	0	1	0	0	0	0	0	0	42462.9	26.9629	0	1	0
28	Mali	MLI	Low income	2014		0.17605	37.9028	707.867	0.883815	69.1	113.2	34.645	42.8744	64.5913	37.4083	39.196		-1.73699	3.63502	6.56226	4.23555	4.72916	3.54515	3.75827	4.16808	3.62189	3.66858	0	0	0	0	0	0	0	0	0	1	0	0	0	0	0	45722	27.352	0	1	0
28	Mali	MLI	Low income	2015		0.181681	30.8325	729.781	1.45069	67.2	109.1	36.1838	43.5164	61.527	36.8406	39.991		-1.70551	3.42857	6.59274	4.20767	4.69226	3.58861	3.77314	4.11948	3.6066	3.68865	0	0	0	0	0	0	0	0	0	0	1	0	0	0	0	44901.2	27.1587	0	1	0
28	Mali	MLI	Low income	2016		0.176967	29.3947	749.219	-1.79965	65.4	105.1	37.7475			36.6106	40.783		-1.73179	3.38082	6.61903	4.18052	4.65491	3.63092			3.60034	3.70826	0	0	0	0	0	0	0	0	0	0	0	1	0	0	0			0	1	0
28	Mali	MLI	Low income	2017			31.3781	766.48	1.75986	63.6	101.3	39.3354			37.0714	41.572			3.44611	6.64181	4.15261	4.61809	3.67212			3.61285	3.72743	0	0	0	0	0	0	0	0	0	0	0	0	1	0	0			0	1	0
28	Mali	MLI	Low income	2018				778.358	0.299547	62	97.8				36.9954	42.356				6.65719	4.12713	4.58292				3.61079	3.74611	0	0	0	0	0	0	0	0	0	0	0	0	0	1	0			0	1	0
28	Mali	MLI	Low income	2019				793.451	-1.65827							43.136				6.67639							3.76436	0	0	0	0	0	0	0	0	0	0	0	0	0	0	1			0	1	0
29	Mauritania	MRT	Middle income	2005		0.525036	31.9305	1567.21	12.1256	67.8	109.7	23.1939	0	38.7684	20.8146	42.111		-0.644288	3.46356	7.35705	4.21656	4.69775	3.14389		3.65761	3.03565	3.74031	1	0	0	0	0	0	0	0	0	0	0	0	0	0	0	60758.1	26.9092	0	0	1
29	Mauritania	MRT	Middle income	2006		0.517308	32.8958	1802.26	6.24103	66.8	107.6	24.908	0	39.1207	21.2998	42.998		-0.659117	3.49334	7.49679	4.2017	4.67842	3.21519		3.66665	3.0587	3.76115	0	1	0	0	0	0	0	0	0	0	0	0	0	0	0	70505.6	27.4881	0	0	1
29	Mauritania	MRT	Middle income	2007		0.575954	37.7417	1716.77	7.25411	65.7	105.3	26.6885	0	35.6292		43.89		-0.551728	3.63077	7.4482	4.1851	4.65681	3.28423		3.57317		3.78169	0	0	1	0	0	0	0	0	0	0	0	0	0	0	0	61167.3	26.6137	0	0	1
29	Mauritania	MRT	Middle income	2008		0.58739	46.0525	1662.44	7.34664	64.5	102.6	28.5378	0	35.7954	17.865	44.788		-0.532067	3.82978	7.41604	4.16667	4.63084	3.35123		3.57782	2.88285	3.80194	0	0	0	1	0	0	0	0	0	0	0	0	0	0	0	59507.6	26.5332	0	0	1
29	Mauritania	MRT	Middle income	2009		0.625681	41.834	1616.42	2.22092	63.2	99.8	30.4555	0	33.4256	18.655	45.686		-0.468914	3.73371	7.38797	4.1463	4.60317	3.41627		3.50932	2.92611	3.82179	0	0	0	0	1	0	0	0	0	0	0	0	0	0	0	54029.6	25.9267	0	0	1
29	Mauritania	MRT	Middle income	2010		0.640167	41.1191	1610.92	6.28354	61.9	97.1	32.4448	0	33.9988	19.0749	46.588		-0.446026	3.71647	7.38456	4.12552	4.57574	3.47954		3.52633	2.94837	3.84134	0	0	0	0	0	1	0	0	0	0	0	0	0	0	0	54769.5	26.0404	0	0	1
29	Mauritania	MRT	Middle income	2011		0.665403	45.0136	1629.44	5.68632	60.6	94.4	34.5074	0	33.2826	20.967	47.493		-0.407363	3.80696	7.39599	4.10429	4.54754	3.54117		3.50503	3.04295	3.86058	0	0	0	0	0	0	1	0	0	0	0	0	0	0	0	54231.8	25.9232	0	0	1
29	Mauritania	MRT	Middle income	2012		0.714295	46.6803	1652.71	4.90243	59.4	91.8	36.6446	0	31.8426	24.9662	48.4		-0.336459	3.84332	7.41017	4.08429	4.51961	3.60127		3.4608	3.21752	3.8795	0	0	0	0	0	0	0	1	0	0	0	0	0	0	0	52626.7	25.6452	0	0	1
29	Mauritania	MRT	Middle income	2013		0.626297	52.7728	1671.29	4.1291	58.1	89	38.8569	4.80296	34.1962	29.1162	49.306		-0.467931	3.966	7.42135	4.06217	4.48864	3.65989	1.56923	3.53211	3.37129	3.89805	0	0	0	0	0	0	0	0	1	0	0	0	0	0	0	57151.8	26.2131	0	0	1
29	Mauritania	MRT	Middle income	2014		0.746293	56.5477	1692.46	3.53437	56.7	86.2	41.142	5.05541	32.0193	29.3367	50.203		-0.292637	4.03508	7.43394	4.03777	4.45667	3.71703	1.62046	3.46634	3.37884	3.91608	0	0	0	0	0	0	0	0	0	1	0	0	0	0	0	54191.5	25.7686	0	0	1
29	Mauritania	MRT	Middle income	2015		0.715039	54.6518	1732.59	3.2377	55.4	83.5	43.4999	13.3733	32.1596	30.2652	51.089		-0.335418	4.00098	7.45737	4.01458	4.42485	3.77276	2.59326	3.47071	3.41	3.93357	0	0	0	0	0	0	0	0	0	0	1	0	0	0	0	55719.3	25.8824	0	0	1
29	Mauritania	MRT	Middle income	2016		0.657914	44.8945	1705.03	1.48601	54.1	80.7	45.9304			32.1999	51.962		-0.41868	3.80432	7.44134	3.99083	4.39074	3.82713			3.47196	3.95051	0	0	0	0	0	0	0	0	0	0	0	1	0	0	0			0	0	1
29	Mauritania	MRT	Middle income	2017			48.8171	1715.61	2.27503	52.8	78.2	48.4355			32.6305	52.824			3.88808	7.44752	3.96651	4.35927	3.88023			3.48525	3.96697	0	0	0	0	0	0	0	0	0	0	0	0	1	0	0			0	0	1
29	Mauritania	MRT	Middle income	2018				1703.86	3.04891	51.5	75.7				37.1402	53.672				7.44065	3.94158	4.32678				3.6147	3.98289	0	0	0	0	0	0	0	0	0	0	0	0	0	1	0			0	0	1
29	Mauritania	MRT	Middle income	2019				1756.1	2.30009							54.507				7.47085							3.99833	0	0	0	0	0	0	0	0	0	0	0	0	0	0	1			0	0	1
30	Mauritius	MUS	High income	2005	945.724	2.684	197.675	6463.92	4.93717	13.8	15.7	92.1386	25	17.737	87.6169	42.112	6.85195	0.987308	5.28662	8.77399	2.62467	2.75366	4.52329	3.21888	2.87566	4.47297	3.74033	1	0	0	0	0	0	0	0	0	0	0	0	0	0	0	114651	25.231	1	0	0
30	Mauritius	MUS	High income	2006	1006.5	2.94193	209.147	6746.89	8.9135	14	15.9	92.5547	22.2553	16.4912	88.8871	42	6.91424	1.07907	5.34304	8.81684	2.63906	2.76632	4.5278	3.10258	2.80283	4.48737	3.73767	0	1	0	0	0	0	0	0	0	0	0	0	0	0	0	111264	24.7121	1	0	0
30	Mauritius	MUS	High income	2007	1007.57	2.97589	235.846	7100.86	8.82729	14	16	92.9723	22.3935	15.7716	89.717	41.889	6.9153	1.09054	5.46318	8.86797	2.63906	2.77259	4.5323	3.10877	2.75821	4.49666	3.73502	0	0	1	0	0	0	0	0	0	0	0	0	0	0	0	111992	24.4598	1	0	0
30	Mauritius	MUS	High income	2008	1027.17	3.02999	321.808	7456.37	9.73228	13.8	15.8	93.3913	23.2303	12.8197	89.5883	41.777	6.93457	1.10856	5.77396	8.91682	2.62467	2.76001	4.5368	3.14546	2.55098	4.49522	3.73235	0	0	0	1	0	0	0	0	0	0	0	0	0	0	0	95588.1	22.7466	1	0	0
30	Mauritius	MUS	High income	2009	999.487	2.97492	310.147	7683.12	2.51609	13.5	15.4	93.8117	23.6321	12.8734	90.6887	41.666	6.90724	1.09022	5.73705	8.94678	2.60269	2.73437	4.54129	3.16261	2.55516	4.50743	3.72969	0	0	0	0	1	0	0	0	0	0	0	0	0	0	0	98907.8	22.8605	1	0	0
30	Mauritius	MUS	High income	2010	1053.45	3.13208	367.121	8000.38	2.93236	13.3	15.1	94.2336	24.3213	13.6584	91.2923	41.555	6.95983	1.1417	5.90569	8.98724	2.58776	2.71469	4.54578	3.19135	2.61436	4.51407	3.72702	0	0	0	0	0	1	0	0	0	0	0	0	0	0	0	109273	23.4959	1	0	0
30	Mauritius	MUS	High income	2011	1053.51	3.13	396.63	8313.27	6.52249	13.1	14.9	94.6569	20.2124	12.1429	93.0265	41.444	6.95988	1.14103	5.98301	9.02561	2.57261	2.70136	4.55026	3.0063	2.49675	4.53288	3.72434	0	0	0	0	0	0	1	0	0	0	0	0	0	0	0	100947	22.5346	1	0	0
30	Mauritius	MUS	High income	2012	1067.78	3.15929	398.159	8580.09	3.85216	12.9	14.7	95.0816	20.7008	11.6089	95.2046	41.332	6.97334	1.15035	5.98685	9.0572	2.55723	2.68785	4.55474	3.03017	2.45177	4.55603	3.72164	0	0	0	0	0	0	0	1	0	0	0	0	0	0	0	99605.1	22.2062	1	0	0
30	Mauritius	MUS	High income	2013	1094.73	3.23391	452.514	8848.89	3.5433	12.8	14.6	95.5078	20.6025	11.4376	97.4072	41.222	6.99826	1.17369	6.11482	9.08805	2.54944	2.68102	4.55921	3.02541	2.4369	4.5789	3.71897	0	0	0	0	0	0	0	0	1	0	0	0	0	0	0	101210	22.1467	1	0	0
30	Mauritius	MUS	High income	2014	1111.42	3.33857	559.505	9163.63	3.21769	12.6	14.4	95.507	20.2928	10.6339	100.828	41.111	7.0134	1.20554	6.32705	9.123	2.5337	2.66723	4.5592	3.01027	2.36404	4.61342	3.71628	0	0	0	0	0	0	0	0	0	1	0	0	0	0	0	97444.8	21.5672	1	0	0
30	Mauritius	MUS	High income	2015		3.33706	529.161	9476.67	1.28655	12.5	14.3	95.5061	22.7227	11.5374	99.4845	41		1.20509	6.27129	9.15659	2.52573	2.66026	4.55919	3.12337	2.44559	4.6	3.71357	0	0	0	0	0	0	0	0	0	0	1	0	0	0	0	109336	22.3933	1	0	0
30	Mauritius	MUS	High income	2016		3.44215	553.097	9833.61	0.977675	12.6	14.4	95.5054			99.8119	40.91		1.2361	6.31553	9.19356	2.5337	2.66723	4.55918			4.60329	3.71137	0	0	0	0	0	0	0	0	0	0	0	1	0	0	0			1	0	0
30	Mauritius	MUS	High income	2017			599.7	10199.5	3.667	12.9	14.7	95.5048			99.0766	40.841			6.39643	9.23009	2.55723	2.68785	4.55918			4.59589	3.70969	0	0	0	0	0	0	0	0	0	0	0	0	1	0	0			1	0	0
30	Mauritius	MUS	High income	2018				10577.2	3.21605	13.6	15.5				97.7667	40.793				9.26646	2.61007	2.74084				4.58258	3.70851	0	0	0	0	0	0	0	0	0	0	0	0	0	1	0			1	0	0
30	Mauritius	MUS	High income	2019				10949.2	0.405655							40.766				9.30102							3.70785	0	0	0	0	0	0	0	0	0	0	0	0	0	0	1			1	0	0
31	Mozambique	MOZ	Low income	2005	414.208	0.0889287	23.376	376.886	6.42755	88.5	133.6	15.3709	99.8419	93.6152	10.9309	29.999	6.02637	-2.41992	3.15171	5.93194	4.483	4.89485	2.73247	4.60359	4.53919	2.39159	3.40116	1	0	0	0	0	0	0	0	0	0	0	0	0	0	0	35282.2	26.9262	0	1	0
31	Mozambique	MOZ	Low income	2006	414.717	0.0939359	23.3487	401.954	13.2451	84.7	127.5	16.387	99.8643	93.2877	13.0578	30.182	6.0276	-2.36514	3.15054	5.99634	4.43912	4.84812	2.79649	4.60381	4.53569	2.56938	3.40725	0	1	0	0	0	0	0	0	0	0	0	0	0	0	0	37497.4	27.1975	0	1	0
31	Mozambique	MOZ	Low income	2007	420.694	0.104393	23.0326	421.18	8.48949	79.9	120.5	17.4127	99.9191	92.1442	15.4164	30.364	6.0419	-2.25959	3.13691	6.04306	4.38078	4.79165	2.8572	4.60436	4.52335	2.73543	3.41326	0	0	1	0	0	0	0	0	0	0	0	0	0	0	0	38809.2	27.3349	0	1	0
31	Mozambique	MOZ	Low income	2008	417.239	0.10173	22.9974	439.642	14.5028	76.9	114.1	18.5424	99.9141	92.4349	17.4797	30.832	6.03366	-2.28543	3.13538	6.08596	4.34251	4.73707	2.92006	4.60431	4.5265	2.86104	3.42855	0	0	0	1	0	0	0	0	0	0	0	0	0	0	0	40638.3	27.5481	0	1	0
31	Mozambique	MOZ	Low income	2009	420.966	0.110516	22.9842	454.782	3.78861	73.6	108.2	19.6931	99.9234	91.6661	20.3154	31.328	6.04255	-2.2026	3.13481	6.11982	4.29864	4.68398	2.98027	4.6044	4.51815	3.01138	3.44451	0	0	0	0	1	0	0	0	0	0	0	0	0	0	0	41688	27.6503	0	1	0
31	Mozambique	MOZ	Low income	2010	423.268	0.116252	21.4737	471.182	12.4255	72.3	104.5	20.8573	99.886	91.3046	22.5078	31.83	6.048	-2.152	3.06683	6.15524	4.28082	4.64919	3.03771	4.60403	4.5142	3.11386	3.46041	0	0	0	0	0	1	0	0	0	0	0	0	0	0	0	43021.1	27.786	0	1	0
31	Mozambique	MOZ	Low income	2011	428.347	0.133263	23.6088	492.343	11.1666	68.5	99.5	22.0345	99.8812	90.4577	23.9376	32.336	6.05994	-2.01543	3.16162	6.19918	4.22683	4.60016	3.09261	4.60398	4.50488	3.17545	3.47618	0	0	0	0	0	0	1	0	0	0	0	0	0	0	0	44536.2	27.9266	0	1	0
31	Mozambique	MOZ	Low income	2012	424.509	0.125514	31.0571	513.739	2.60245	65.7	94.7	23.2244	99.8615	90.8215	23.8544	32.846	6.05093	-2.07534	3.43583	6.24172	4.1851	4.55071	3.1452	4.60379	4.5089	3.17197	3.49183	0	0	0	0	0	0	0	1	0	0	0	0	0	0	0	46658.5	28.1432	0	1	0
31	Mozambique	MOZ	Low income	2013	427.668	0.164408	32.8677	534.506	4.26135	63.1	89.9	24.4269	97.6569	90.3161	32.1078	33.36	6.05835	-1.8054	3.49249	6.28134	4.14472	4.4987	3.19569	4.58146	4.50331	3.4691	3.50736	0	0	0	0	0	0	0	0	1	0	0	0	0	0	0	48274.5	28.2869	0	1	0
31	Mozambique	MOZ	Low income	2014	442.665	0.320857	37.1956	558.209	2.55975	61.2	86.1	25.642	91.1576	88.857	31.5411	33.878	6.09281	-1.13676	3.61619	6.32473	4.11415	4.45551	3.24423	4.51259	4.48703	3.45129	3.52277	0	0	0	0	0	0	0	0	0	1	0	0	0	0	0	49600.8	28.3793	0	1	0
31	Mozambique	MOZ	Low income	2015		0.239883	27.8343	579.088	3.55076	59.3	81.8	26.8694	86.4109	86.4005	31.9455	34.4		-1.4276	3.32627	6.36145	4.08261	4.40428	3.29099	4.45911	4.45899	3.46403	3.53806	0	0	0	0	0	0	0	0	0	0	1	0	0	0	0	50033.5	28.3657	0	1	0
31	Mozambique	MOZ	Low income	2016		0.285402	19.4535	584.211	17.418	57.5	78.1	28.109				34.926		-1.25386	2.96802	6.37026	4.05178	4.35799	3.33609				3.55323	0	0	0	0	0	0	0	0	0	0	0	1	0	0	0			0	1	0
31	Mozambique	MOZ	Low income	2017			21.0712	588.741	15.1132	55.5	75.5	29.3603			33.4451	35.455			3.04791	6.37799	4.01638	4.32413	3.37964			3.50991	3.56826	0	0	0	0	0	0	0	0	0	0	0	0	1	0	0			0	1	0
31	Mozambique	MOZ	Low income	2018				591.439	3.91133	54	73.2					35.988				6.38256	3.98898	4.29319					3.58318	0	0	0	0	0	0	0	0	0	0	0	0	0	1	0			0	1	0
31	Mozambique	MOZ	Low income	2019				587.269	2.78111							36.528				6.37548							3.59808	0	0	0	0	0	0	0	0	0	0	0	0	0	0	1			0	1	0
32	Namibia	NAM	Middle income	2005	683.904	1.19186	368.23	4719.61	2.28195	42.3	73.1	30.1329	99.759	32.057	66.6729	36.632	6.52782	0.175517	5.90871	8.45948	3.74479	4.29183	3.40562	4.60276	3.46752	4.1998	3.60092	1	0	0	0	0	0	0	0	0	0	0	0	0	0	0	151296	29.3334	0	0	1
32	Namibia	NAM	Middle income	2006	673.649	1.18307	397.471	4968.85	4.96117	40	67.4	30.554	94.1469	32.862	67.9118	37.61	6.51271	0.168115	5.98512	8.51094	3.68888	4.21065	3.41949	4.54486	3.49232	4.21821	3.62727	0	1	0	0	0	0	0	0	0	0	0	0	0	0	0	163286	29.7229	0	0	1
32	Namibia	NAM	Middle income	2007	681.094	1.17694	452.757	5144.03	6.54788	38.9	61.2	30.9655	97.8426	32.7677	69.9651	38.598	6.5237	0.162918	6.11536	8.54559	3.66099	4.11415	3.43287	4.58336	3.48944	4.248	3.6532	0	0	1	0	0	0	0	0	0	0	0	0	0	0	0	168558	29.8194	0	0	1
32	Namibia	NAM	Middle income	2008	712.284	1.62767	399.78	5185.04	9.09464	37.7	54.1	31.3676	88.7405	27.0258		39.597	6.56848	0.487149	5.99091	8.55353	3.62966	3.99083	3.44578	4.48572	3.29679		3.67875	0	0	0	1	0	0	0	0	0	0	0	0	0	0	0	140130	28.1992	0	0	1
32	Namibia	NAM	Middle income	2009	712.005	1.47487	375.46	5106.3	9.45173	38	50.7	31.7579	94.5638	27.0754		40.601	6.56808	0.388573	5.92815	8.53823	3.63759	3.92593	3.45814	4.54927	3.29863		3.70379	0	0	0	0	1	0	0	0	0	0	0	0	0	0	0	138255	28.1644	0	0	1
32	Namibia	NAM	Middle income	2010	726.082	1.46412	504.554	5318.01	4.87492	36.3	48.3	32.1384	95.5556	26.3739		41.616	6.58766	0.381253	6.22367	8.57885	3.59182	3.87743	3.47005	4.55971	3.27238		3.72849	0	0	0	0	0	1	0	0	0	0	0	0	0	0	0	140257	28.0732	0	0	1
32	Namibia	NAM	Middle income	2011	736.48	1.31262	550.151	5490.74	5.0056	36.1	47.6	32.507	98.1818	27.9422		42.637	6.60188	0.272023	6.31019	8.61082	3.58629	3.86283	3.48146	4.58682	3.33014		3.75272	0	0	0	0	0	0	1	0	0	0	0	0	0	0	0	153423	28.6752	0	0	1
32	Namibia	NAM	Middle income	2012	749.942	1.54213	546.571	5668.57	6.722	36.6	48	32.8745	97.8089	28.5575		43.693	6.62	0.433164	6.30366	8.64269	3.60005	3.8712	3.4927	4.58301	3.35192		3.77719	0	0	0	0	0	0	0	1	0	0	0	0	0	0	0	161880	28.9696	0	0	1
32	Namibia	NAM	Middle income	2013	777.609	1.17718	490.049	5883.04	5.60093	35.3	46.6	33.2299	95.5672	28.2723		44.756	6.65622	0.16312	6.19451	8.67983	3.56388	3.8416	3.50345	4.55983	3.34188		3.80123	0	0	0	0	0	0	0	0	1	0	0	0	0	0	0	166327	29.007	0	0	1
32	Namibia	NAM	Middle income	2014	794.299	1.64524	452.464	6112.52	5.34953	34.4	45.3	33.5731	99.1322	27.6175		45.826	6.67746	0.497887	6.11471	8.71809	3.53806	3.81331	3.51372	4.59645	3.31845		3.82485	0	0	0	0	0	0	0	0	0	1	0	0	0	0	0	168812	28.9306	0	0	1
32	Namibia	NAM	Middle income	2015		1.72348	477.237	6274.75	3.39566	33.5	44.9	33.9029	97.7865	26.4684		46.9		0.544347	6.16801	8.74429	3.51154	3.80444	3.5235	4.58279	3.27595		3.84802	0	0	0	0	0	0	0	0	0	0	1	0	0	0	0	166083	28.6459	0	0	1
32	Namibia	NAM	Middle income	2016		1.79304	414.468	6142.67	6.7278	30.6	42.9	34.2134				47.961		0.58391	6.027	8.72302	3.421	3.75887	3.53262				3.87039	0	0	0	0	0	0	0	0	0	0	0	1	0	0	0			0	0	1
32	Namibia	NAM	Middle income	2017			447.281	6013.29	6.14392	29.7	41.4	34.5037				49.005			6.10319	8.70173	3.39115	3.72328	3.54107				3.89192	0	0	0	0	0	0	0	0	0	0	0	0	1	0	0			0	0	1
32	Namibia	NAM	Middle income	2018				5942.38	4.28857	29	39.6					50.032				8.68986	3.3673	3.67883					3.91266	0	0	0	0	0	0	0	0	0	0	0	0	0	1	0			0	0	1
32	Namibia	NAM	Middle income	2019				5766	3.72698							51.042				8.65973							3.93265	0	0	0	0	0	0	0	0	0	0	0	0	0	0	1			0	0	1
33	Niger	NER	Low income	2005	127.23	0.0524839	20.2799	440.391	7.7975	79	171.7	8.05626	0.873362	87.5984	7.4483	16.242	4.846	-2.94725	3.00963	6.08766	4.36945	5.14575	2.08645	-0.135405	4.47276	2.00799	2.7876	1	0	0	0	0	0	0	0	0	0	0	0	0	0	0	38577.6	27.2287	0	1	0
33	Niger	NER	Low income	2006	125.686	0.0490006	21.3633	448.936	0.0404858	75.3	160.7	8.58475	0.917431	87.4804	8.51543	16.238	4.83379	-3.01592	3.06167	6.10688	4.32148	5.07954	2.14999	-0.0861777	4.47142	2.14188	2.78735	0	1	0	0	0	0	0	0	0	0	0	0	0	0	0	39273.1	27.3064	0	1	0
33	Niger	NER	Low income	2007	126.651	0.0491917	22.2675	445.801	0.0539593	71.7	150.2	9.09979	0.892857	86.2198	8.12429	16.234	4.84143	-3.01203	3.10313	6.09987	4.27249	5.01197	2.20825	-0.113329	4.4569	2.09486	2.78711	0	0	1	0	0	0	0	0	0	0	0	0	0	0	0	38436.9	27.1865	0	1	0
33	Niger	NER	Low income	2008	127.691	0.0531383	26.2215	462.643	11.3051	68.3	140.3	9.60109	1.31579	86.1105	8.34941	16.229	4.84962	-2.93486	3.26658	6.13696	4.22391	4.94378	2.26188	0.274437	4.45563	2.12219	2.7868	0	0	0	1	0	0	0	0	0	0	0	0	0	0	0	39838.4	27.344	0	1	0
33	Niger	NER	Low income	2009	130.313	0.0611046	27.1062	453.625	0.582907	65.1	131.1	10.0892	1.16732	83.2965	8.74632	16.225	4.86994	-2.79517	3.29976	6.11727	4.17593	4.87596	2.31147	0.154706	4.42241	2.16863	2.78655	0	0	0	0	1	0	0	0	0	0	0	0	0	0	0	37785.4	27.0531	0	1	0
33	Niger	NER	Low income	2010	135.356	0.071273	23.9141	473.3	0.804073	62.1	122.6	10.5639	1.02389	80.7068	10.6946	16.221	4.90791	-2.64124	3.17447	6.15973	4.12875	4.80893	2.35744	0.0236099	4.39082	2.36974	2.78631	0	0	0	0	0	1	0	0	0	0	0	0	0	0	0	38198.5	27.0463	0	1	0
33	Niger	NER	Low income	2011	113.091	0.0777762	24.971	466.071	2.94239	59.5	115.1	11.0248	0	77.271	11.0665	16.216	4.72819	-2.55392	3.21772	6.14434	4.08598	4.7458	2.40015		4.34732	2.40392	2.786	0	0	0	0	0	0	1	0	0	0	0	0	0	0	0	36013.8	26.7114	0	1	0
33	Niger	NER	Low income	2012	127.908	0.0991182	22.8509	495.764	0.45509	57.2	108.7	11.4726	0	72.7467	12.2966	16.212	4.85131	-2.31144	3.12899	6.2061	4.04655	4.68859	2.43996		4.28698	2.50933	2.78575	0	0	0	0	0	0	0	1	0	0	0	0	0	0	0	36065.2	26.6055	0	1	0
33	Niger	NER	Low income	2013	154.974	0.102454	24.7313	503.302	2.29723	55.2	103.2	11.9069	0.902935	78.7337	13.4053	16.208	5.04326	-2.27834	3.20807	6.22119	4.01096	4.63667	2.47711	-0.102105	4.36607	2.59565	2.78551	0	0	0	0	0	0	0	0	1	0	0	0	0	0	0	39626.9	27.1622	0	1	0
33	Niger	NER	Low income	2014	150.014	0.106731	25.1502	515.827	-0.930287	53.5	98.5	12.3328	0.902935	78.1414	15.3374	16.219	5.01073	-2.23744	3.22486	6.24577	3.97968	4.59006	2.51226	-0.102105	4.35852	2.73029	2.78618	0	0	0	0	0	0	0	0	0	1	0	0	0	0	0	40307.5	27.2223	0	1	0
33	Niger	NER	Low income	2015		0.101384	26.0141	517.861	-0.57609	52	94.3	12.7514	0.753296	78.9398	16.9863	16.247		-2.28884	3.25864	6.24971	3.95124	4.54648	2.54564	-0.283297	4.36869	2.83241	2.78791	0	0	0	0	0	0	0	0	0	0	1	0	0	0	0	40879.9	27.303	0	1	0
33	Niger	NER	Low income	2016		0.097016	22.6833	526.595	1.65389	50.5	90.3	13.1623			19.8169	16.29		-2.33288	3.12163	6.26643	3.92197	4.50314	2.57736			2.98653	2.79055	0	0	0	0	0	0	0	0	0	0	0	1	0	0	0			0	1	0
33	Niger	NER	Low income	2017			29.2616	532.089	2.79637	49.1	86.7	13.5667			20.7021	16.35			3.37628	6.27681	3.89386	4.46245	2.60762			3.03024	2.79423	0	0	0	0	0	0	0	0	0	0	0	0	1	0	0			0	1	0
33	Niger	NER	Low income	2018				548.038	2.9676	48	83.7					16.425				6.30634	3.8712	4.42724					2.79881	0	0	0	0	0	0	0	0	0	0	0	0	0	1	0			0	1	0
33	Niger	NER	Low income	2019				558.39	-2.48979							16.517				6.32506							2.80439	0	0	0	0	0	0	0	0	0	0	0	0	0	0	1			0	1	0
34	Nigeria	NGA	Middle income	2005	758.365	0.76419	54.5287	1857.93	17.8635	95.6	156.2	31.4446	33.0006	84.0723	31.6809	39.074	6.63117	-0.268938	3.99873	7.52722	4.56017	5.05114	3.44823	3.49652	4.43168	3.45572	3.66546	1	0	0	0	0	0	0	0	0	0	0	0	0	0	0	156200	33.3582	0	0	1
34	Nigeria	NGA	Middle income	2006	744.941	0.689211	66.5144	1919.72	8.22522	92.8	151.1	31.9782	27.1008	86.1405	30.9078	39.943	6.61331	-0.372208	4.19742	7.55994	4.53045	5.01794	3.46505	3.29956	4.45598	3.43101	3.68745	0	1	0	0	0	0	0	0	0	0	0	0	0	0	0	165366	33.6869	0	0	1
34	Nigeria	NGA	Middle income	2007	751.178	0.648278	70.0369	1993.1	5.38801	90.2	146.3	32.5308	27.0998	87.3796	27.6787	40.819	6.62164	-0.433436	4.24902	7.59744	4.50203	4.98566	3.48219	3.29953	4.47026	3.32066	3.70915	0	0	1	0	0	0	0	0	0	0	0	0	0	0	0	174156	33.9626	0	0	1
34	Nigeria	NGA	Middle income	2008	753.249	0.638768	81.1982	2072.27	11.5811	87.9	142	33.103	27.1009	86.352	32.1326	41.702	6.6244	-0.448214	4.39689	7.6364	4.4762	4.95583	3.49962	3.29957	4.45843	3.46987	3.73055	0	0	0	1	0	0	0	0	0	0	0	0	0	0	0	178945	34.0464	0	0	1
34	Nigeria	NGA	Middle income	2009	721.814	0.492981	68.963	2179.99	12.555	85.9	138.3	33.6951	22.9003	88.8319	36.4467	42.588	6.58177	-0.707285	4.23357	7.68708	4.45318	4.92943	3.51735	3.13115	4.48674	3.59585	3.75157	0	0	0	0	1	0	0	0	0	0	0	0	0	0	0	193652	34.49	0	0	1
34	Nigeria	NGA	Middle income	2010	756.347	0.720175	76.7209	2292.45	13.7202	84.1	135.2	34.308	24.4018	86.7812	41.191	43.48	6.6285	-0.328261	4.34017	7.73737	4.43201	4.90676	3.53538	3.19466	4.46339	3.71822	3.7723	0	0	0	0	0	1	0	0	0	0	0	0	0	0	0	198941	34.5349	0	0	1
34	Nigeria	NGA	Middle income	2011	778.844	0.808855	84.4268	2350.34	10.84	82.7	132.5	34.941	21.7615	86.1534	41.888	44.366	6.65781	-0.212136	4.43588	7.76231	4.41522	4.88658	3.55366	3.08014	4.45613	3.735	3.79247	0	0	0	0	0	0	1	0	0	0	0	0	0	0	0	202489	34.5899	0	0	1
34	Nigeria	NGA	Middle income	2012	798.63	0.711653	92.5732	2384.95	12.2178	81.5	130.5	35.5945	19.7136	86.4486	44.9511	45.246	6.6829	-0.340165	4.528	7.77693	4.4006	4.87137	3.57219	2.98131	4.45955	3.80558	3.81211	0	0	0	0	0	0	0	1	0	0	0	0	0	0	0	206176	34.6816	0	0	1
34	Nigeria	NGA	Middle income	2013	780.14	0.723832	102.517	2476.86	8.47583	80.5	128.6	36.2684	18.4399	86.7843	53.5122	46.118	6.65947	-0.323195	4.63003	7.81475	4.38826	4.85671	3.59095	2.91452	4.46343	3.97991	3.8312	0	0	0	0	0	0	0	0	1	0	0	0	0	0	0	214953	34.8805	0	0	1
34	Nigeria	NGA	Middle income	2014	763.632	0.737683	107.875	2563.9	8.06249	79.6	126.9	36.963	17.5913	87.2992	43.0058	46.982	6.63809	-0.304242	4.68097	7.84929	4.37701	4.8434	3.60992	2.86741	4.46934	3.76133	3.84977	0	0	0	0	0	0	0	0	0	1	0	0	0	0	0	223826	35.0811	0	0	1
34	Nigeria	NGA	Middle income	2015		0.640003	97.7787	2563.15	9.00939	78.7	125.4	37.6785	18.1951	86.6356	44.672	47.838		-0.446282	4.58271	7.84899	4.36564	4.83151	3.62909	2.90115	4.46171	3.79935	3.86782	0	0	0	0	0	0	0	0	0	0	1	0	0	0	0	222060	35.0199	0	0	1
34	Nigeria	NGA	Middle income	2016		0.647285	79.3622	2456.31	15.6753	77.9	123.9	38.4146			39.8297	48.683		-0.434969	4.37402	7.80641	4.35543	4.81947	3.64844			3.68461	3.88533	0	0	0	0	0	0	0	0	0	0	0	1	0	0	0			0	0	1
34	Nigeria	NGA	Middle income	2017			73.925	2412.37	16.5235	76.9	122.1	39.1718				49.519			4.30305	7.78836	4.34251	4.80484	3.66796				3.90236	0	0	0	0	0	0	0	0	0	0	0	0	1	0	0			0	0	1
34	Nigeria	NGA	Middle income	2018				2395.97	12.0947	75.7	119.9					50.344				7.78154	4.32678	4.78666					3.91888	0	0	0	0	0	0	0	0	0	0	0	0	0	1	0			0	0	1
34	Nigeria	NGA	Middle income	2019				2386.87	11.3968							51.157				7.77774							3.9349	0	0	0	0	0	0	0	0	0	0	0	0	0	0	1			0	0	1
35	Rwanda	RWA	Low income	2005		0.0597325	25.1982	466.601	9.01409	68.6	110.4	52.1261	55.7725	89.2446	15.7444	16.912		-2.81788	3.22677	6.14547	4.22829	4.70411	3.95366	4.02128	4.49138	2.75648	2.82802	1	0	0	0	0	0	0	0	0	0	0	0	0	0	0	41641.6	27.6017	0	1	0
35	Rwanda	RWA	Low income	2006		0.0583908	31.0561	498.207	8.88283	62.1	98.3	53.3636	22.4956	90.5859	17.4732	16.917		-2.8406	3.4358	6.21102	4.12875	4.58802	3.97713	3.11332	4.5063	2.86067	2.82832	0	1	0	0	0	0	0	0	0	0	0	0	0	0	0	45130.5	27.9887	0	1	0
35	Rwanda	RWA	Low income	2007		0.0601034	36.7962	522.913	9.08072	56.5	87.8	54.5954	25.7043	90.3099	19.2766	16.921		-2.81169	3.60539	6.25941	4.03424	4.47506	3.99995	3.24666	4.50325	2.95889	2.82856	0	0	1	0	0	0	0	0	0	0	0	0	0	0	0	47224.2	28.1877	0	1	0
35	Rwanda	RWA	Low income	2008		0.0569808	42.4135	565.972	15.4382	51.7	78.6	55.8216	37.2236	90.6305	20.7497	16.925		-2.86504	3.74747	6.33854	3.94546	4.36437	4.02216	3.61694	4.50679	3.03253	2.82879	0	0	0	1	0	0	0	0	0	0	0	0	0	0	0	51294.3	28.5665	0	1	0
35	Rwanda	RWA	Low income	2009		0.0588503	45.5766	585.462	12.9411	47.8	70.7	57.0421	39.9758	90.5419	25.3132	16.93		-2.83276	3.8194	6.3724	3.86703	4.25845	4.04379	3.68827	4.50581	3.23133	2.82909	0	0	0	0	1	0	0	0	0	0	0	0	0	0	0	53008.8	28.7128	0	1	0
35	Rwanda	RWA	Low income	2010		0.0588074	48.7092	612.344	-0.258698	43.9	63.5	58.257	39.9502	90.6555	31.6177	16.934		-2.83349	3.88587	6.41729	3.78191	4.15104	4.06486	3.68763	4.50707	3.45372	2.82932	0	0	0	0	0	1	0	0	0	0	0	0	0	0	0	55512.3	28.9232	0	1	0
35	Rwanda	RWA	Low income	2011		0.0644813	51.6364	644.764	3.09663	39.8	56.8	59.4662	43.2996	89.6448	36.2771	16.938		-2.74138	3.94423	6.46888	3.68387	4.03954	4.08541	3.76814	4.49585	3.59119	2.82956	0	0	0	0	0	0	1	0	0	0	0	0	0	0	0	57799.7	29.0832	0	1	0
35	Rwanda	RWA	Low income	2012		0.0702139	56.6058	683.46	10.273	37	51.7	60.6697	46.2609	88.7853	39.6838	16.943		-2.65621	4.03611	6.52717	3.61092	3.94546	4.10544	3.8343	4.48622	3.68094	2.82985	0	0	0	0	0	0	0	1	0	0	0	0	0	0	0	60681.2	29.2823	0	1	0
35	Rwanda	RWA	Low income	2013		0.0756359	46.5376	698.383	5.93559	34.5	47.5	61.8675	35.8813	88.4742	42.2042	16.947		-2.58182	3.84026	6.54877	3.54096	3.86073	4.125	3.58022	4.48271	3.74252	2.83009	0	0	0	0	0	0	0	0	1	0	0	0	0	0	0	61788.9	29.3562	0	1	0
35	Rwanda	RWA	Low income	2014		0.0764259	48.7317	723.232	2.32831	32.5	44.1	63.058	44.0581	88.1813	41.9105	16.967		-2.57143	3.88633	6.58373	3.48124	3.78646	4.14405	3.78551	4.4794	3.73554	2.83127	0	0	0	0	0	0	0	0	0	1	0	0	0	0	0	63775.6	29.4911	0	1	0
35	Rwanda	RWA	Low income	2015		0.0845059	46.4398	767.603	2.52906	30.8	41.3	64.2399	56.8878	86.6554	39.3924	17.004		-2.47093	3.83816	6.64327	3.42752	3.72086	4.16262	4.04108	4.46194	3.67357	2.83345	0	0	0	0	0	0	0	0	0	0	1	0	0	0	0	66516.9	29.6419	0	1	0
35	Rwanda	RWA	Low income	2016		0.0955339	48.097	792.621	7.18448	29.3	38.8	65.4123			39.0143	17.056		-2.34827	3.87322	6.67535	3.37759	3.65842	4.18071			3.66393	2.8365	0	0	0	0	0	0	0	0	0	0	0	1	0	0	0			0	1	0
35	Rwanda	RWA	Low income	2017			49.2045	802.749	8.27437	28.2	36.9	66.5738			41.115	17.125			3.89598	6.68804	3.33932	3.60821	4.19831			3.71637	2.84054	0	0	0	0	0	0	0	0	0	0	0	0	1	0	0			0	1	0
35	Rwanda	RWA	Low income	2018				848.8	-0.309534	27	35.3				43.2755	17.211				6.74382	3.29584	3.56388				3.76759	2.84555	0	0	0	0	0	0	0	0	0	0	0	0	0	1	0			0	1	0
35	Rwanda	RWA	Low income	2019				904.744	3.35334							17.313				6.80765							2.85146	0	0	0	0	0	0	0	0	0	0	0	0	0	0	1			0	1	0
36	São Tomé and Principe	STP	Middle income	2005	273.064	0.48902	92.618	941.536	17.1522	43	62	26.8721	10.1449	47.9429	44.0904	59.165	5.60971	-0.715351	4.52848	6.84751	3.7612	4.12713	3.29109	2.31697	3.87001	3.78624	4.08033	1	0	0	0	0	0	0	0	0	0	0	0	0	0	0	45140	26.4999	0	0	1
36	São Tomé and Principe	STP	Middle income	2006	272.141	0.521651	69.303	1000.62	23.077	40.8	58.1	28.2828	18.6047	47.3289		60.348	5.60632	-0.650757	4.23849	6.90837	3.70868	4.06217	3.34225	2.92341	3.85712		4.10013	0	1	0	0	0	0	0	0	0	0	0	0	0	0	0	47358.2	26.6464	0	0	1
36	São Tomé and Principe	STP	Middle income	2007	264.582	0.507162	72.448	1004.48	18.5485	38.7	54.5	29.7055	22.2222	47.6863	49.3573	61.52	5.57815	-0.678925	4.28287	6.91222	3.65584	3.9982	3.39133	3.10109	3.86464	3.89909	4.11936	0	0	1	0	0	0	0	0	0	0	0	0	0	0	0	47899.8	26.7133	0	0	1
36	São Tomé and Principe	STP	Middle income	2008		0.492876	80.1146	1056.1	31.9901	36.8	51.2	31.1392	16.8421	46.0376	46.4987	62.68		-0.707497	4.38346	6.96234	3.6055	3.93574	3.43847	2.82388	3.82946	3.83942	4.13804	0	0	0	1	0	0	0	0	0	0	0	0	0	0	0	48620.1	26.662	0	0	1
36	São Tomé and Principe	STP	Middle income	2009		0.521248	79.1115	1052.47	16.9575	35.1	48.2	32.5823	13.4615	45.4084	53.5906	63.823		-0.651529	4.37086	6.95889	3.5582	3.87536	3.48377	2.59984	3.8157	3.98137	4.15611	0	0	0	0	1	0	0	0	0	0	0	0	0	0	0	47790.9	26.553	0	0	1
36	São Tomé and Principe	STP	Middle income	2010		0.548919	77.333	1094.71	13.3401	33.4	45.4	34.0343	8.39161	43.7595	52.3134	64.952		-0.599805	4.34812	6.99824	3.50856	3.81551	3.52737	2.12723	3.77871	3.95725	4.17365	0	0	0	0	0	1	0	0	0	0	0	0	0	0	0	47904.1	26.4443	0	0	1
36	São Tomé and Principe	STP	Middle income	2011		0.556437	88.119	1117.14	14.3272	31.9	42.8	35.4938	8.92857	43.1196	53.9128	66.064		-0.586201	4.47869	7.01852	3.46261	3.75654	3.56936	2.18926	3.76398	3.98737	4.19062	0	0	0	0	0	0	1	0	0	0	0	0	0	0	0	48170.5	26.4176	0	0	1
36	São Tomé and Principe	STP	Middle income	2012		0.603368	89.4357	1128.51	10.6379	30.4	40.4	36.9602	8.3225	41.2461	61.7272	67.16		-0.505228	4.49352	7.02865	3.41444	3.69883	3.60984	2.11896	3.71956	4.12272	4.20708	0	0	0	0	0	0	0	1	0	0	0	0	0	0	0	46546.5	26.1435	0	0	1
36	São Tomé and Principe	STP	Middle income	2013		0.5918	128.55	1160.16	8.10583	29.2	38.4	38.4273	8.33333	41.395	67.8638	68.208		-0.524587	4.85632	7.05632	3.37417	3.64806	3.64877	2.12026	3.72316	4.2175	4.22256	0	0	0	0	0	0	0	0	1	0	0	0	0	0	0	48025	26.2718	0	0	1
36	São Tomé and Principe	STP	Middle income	2014		0.580794	122.805	1213.16	6.9985	28.1	36.7	39.8952	10.4478	41.8094	78.677	69.213		-0.54336	4.8106	7.10099	3.33577	3.60278	3.68626	2.34639	3.73312	4.36535	4.23719	0	0	0	0	0	0	0	0	0	1	0	0	0	0	0	50721.7	26.5088	0	0	1
36	São Tomé and Principe	STP	Middle income	2015		0.570004	86.9147	1235.85	5.25017	27	35.1	41.3628	10.4735	41.056	86.9031	70.174		-0.562112	4.46493	7.11951	3.29584	3.5582	3.72238	2.34884	3.71494	4.46479	4.25098	0	0	0	0	0	0	0	0	0	0	1	0	0	0	0	50739.1	26.4486	0	0	1
36	São Tomé and Principe	STP	Middle income	2016		0.595447	110.251	1263.37	5.43271	26.1	33.7	42.8297			88.6687	71.092		-0.518442	4.70276	7.14154	3.26193	3.5175	3.75723			4.48491	4.26398	0	0	0	0	0	0	0	0	0	0	0	1	0	0	0			0	0	1
36	São Tomé and Principe	STP	Middle income	2017			119.696	1287.81	5.69509	25.2	32.4	42.9749			95.8586	71.968			4.78495	7.1607	3.22684	3.47816	3.76062			4.56287	4.27622	0	0	0	0	0	0	0	0	0	0	0	0	1	0	0			0	0	1
36	São Tomé and Principe	STP	Middle income	2018				1297.36	7.85706	24.4	31.2					72.803				7.16809	3.19458	3.44042					4.28776	0	0	0	0	0	0	0	0	0	0	0	0	0	1	0			0	0	1
36	São Tomé and Principe	STP	Middle income	2019				1303.61								73.598				7.17289							4.29862	0	0	0	0	0	0	0	0	0	0	0	0	0	0	1			0	0	1
37	Senegal	SEN	Middle income	2005	251.724	0.524088	35.9412	1237.21	1.71133	54	93.7	42.7055	12.6572	41.2287	19.145	41.714	5.52833	-0.646096	3.58189	7.12062	3.98898	4.5401	3.75433	2.53823	3.71913	2.95204	3.73084	1	0	0	0	0	0	0	0	0	0	0	0	0	0	0	51008.6	26.4825	0	0	1
37	Senegal	SEN	Middle income	2006	245.888	0.415596	38.0596	1235.13	2.11229	51.3	87	43.4772	11.8491	44.2048	20.847	42.124	5.50488	-0.878041	3.63915	7.11893	3.93769	4.46591	3.77224	2.47225	3.78883	3.03721	3.74062	0	1	0	0	0	0	0	0	0	0	0	0	0	0	0	54598.6	26.9724	0	0	1
37	Senegal	SEN	Middle income	2007	256.928	0.44335	40.1957	1262.32	5.8533	48.8	80.9	44.2418	8.32078	40.6306		42.535	5.5488	-0.813395	3.69376	7.14071	3.88773	4.39321	3.78967	2.11876	3.70452		3.75033	0	0	1	0	0	0	0	0	0	0	0	0	0	0	0	51288.9	26.4529	0	0	1
37	Senegal	SEN	Middle income	2008	261.104	0.424289	48.2357	1278.77	7.3472	46.5	75.5	44.9992	9.77714	40.4668	26.7582	42.947	5.56492	-0.85734	3.8761	7.15366	3.83945	4.32413	3.80665	2.28005	3.70048	3.28684	3.75997	0	0	0	1	0	0	0	0	0	0	0	0	0	0	0	51747.8	26.472	0	0	1
37	Senegal	SEN	Middle income	2009	304.762	0.382899	49.221	1270.56	-2.24802	44.5	70.7	45.7489	10.2169	51.9586		43.359	5.71953	-0.959983	3.89632	7.14722	3.79549	4.25845	3.82317	2.32405	3.95045		3.76951	0	0	0	0	1	0	0	0	0	0	0	0	0	0	0	66016.7	28.2347	0	0	1
37	Senegal	SEN	Middle income	2010	302.193	0.61087	50.2218	1280.23	1.22868	42.6	66.4	46.4914	10.7282	50.2605	33.751	43.773	5.71107	-0.492871	3.91645	7.15479	3.75185	4.1957	3.83927	2.37288	3.91722	3.51901	3.77902	0	0	0	0	0	1	0	0	0	0	0	0	0	0	0	64344.7	28.0269	0	0	1
37	Senegal	SEN	Middle income	2011	311.263	0.64203	56.3677	1263.45	3.40323	40.9	62.5	47.2262	10.695	48.6554	39.6413	44.188	5.74064	-0.44312	4.0319	7.1416	3.71113	4.13517	3.85495	2.36978	3.88476	3.67987	3.78845	0	0	0	0	0	0	1	0	0	0	0	0	0	0	0	61473.7	27.7434	0	0	1
37	Senegal	SEN	Middle income	2012	300.324	0.590463	54.994	1291.62	1.41823	39.3	59	47.9528	9.82609	50.3697	43.9632	44.603	5.70486	-0.526848	4.00723	7.16365	3.67123	4.07754	3.87022	2.28504	3.91939	3.78335	3.7978	0	0	0	0	0	0	0	1	0	0	0	0	0	0	0	65058.7	28.0772	0	0	1
37	Senegal	SEN	Middle income	2013	269.311	0.611946	58.7444	1291.41	0.710245	37.8	55.8	48.6713	10.4184	43.5938	47.3541	45.019	5.59586	-0.491111	4.0732	7.16349	3.63231	4.02177	3.88509	2.34357	3.77492	3.85765	3.80708	0	0	0	0	0	0	0	0	1	0	0	0	0	0	0	56297.7	27.0416	0	0	1
37	Senegal	SEN	Middle income	2014	279.211	0.661495	59.7508	1338.72	-1.09026	36.4	52.9	49.3817	10.4172	43.3571	50.1484	45.436	5.63197	-0.413252	4.09018	7.19947	3.59457	3.9684	3.89958	2.34346	3.76947	3.91499	3.8163	0	0	0	0	0	0	0	0	0	1	0	0	0	0	0	58042.8	27.1382	0	0	1
37	Senegal	SEN	Middle income	2015		0.729704	51.9917	1384.52	0.135212	35.1	50.1	50.0859	10.4172	42.7118		45.862		-0.315116	3.95108	7.23311	3.5582	3.91402	3.91374	2.34346	3.75447		3.82564	0	0	0	0	0	0	0	0	0	0	1	0	0	0	0	59135.2	27.1565	0	0	1
37	Senegal	SEN	Middle income	2016		0.727113	52.6042	1431.76	0.837285	33.9	47.7	50.7833				46.296		-0.318673	3.9628	7.26666	3.52341	3.86493	3.92757				3.83506	0	0	0	0	0	0	0	0	0	0	0	1	0	0	0			0	0	1
37	Senegal	SEN	Middle income	2017			55.014	1495.34	1.31815	32.8	45.6	51.474			48.1152	46.74			4.00759	7.31011	3.49043	3.81991	3.94108			3.8736	3.8446	0	0	0	0	0	0	0	0	0	0	0	0	1	0	0			0	0	1
37	Senegal	SEN	Middle income	2018				1547.09	0.460986	31.8	43.6				45.749	47.192				7.34413	3.45947	3.77506				3.82317	3.85422	0	0	0	0	0	0	0	0	0	0	0	0	0	1	0			0	0	1
37	Senegal	SEN	Middle income	2019				1584.47	1.75857							47.653				7.36801							3.86395	0	0	0	0	0	0	0	0	0	0	0	0	0	0	1			0	0	1
38	Seychelles	SYC	High income	2005	2751.7	8.32021	515.478	9450.28	0.907188	11.8	13.8	96.262	0	0.376165	84.774	51.67	7.91997	2.11869	6.2451	9.1538	2.4681	2.62467	4.56707		-0.977727	4.43999	3.94488	1	0	0	0	0	0	0	0	0	0	0	0	0	0	0	3554.86	-8.94992	1	0	0
38	Seychelles	SYC	High income	2006	2872.34	8.66903	530.312	10126.3	-0.353465	11.9	13.8	96.6869	0	0.354019	77.6318	51.969	7.96288	2.15976	6.27347	9.22289	2.47654	2.62467	4.57148		-1.03841	4.35198	3.95065	0	1	0	0	0	0	0	0	0	0	0	0	0	0	0	3584.9	-9.57709	1	0	0
38	Seychelles	SYC	High income	2007	2410.83	7.54678	468.206	11124.7	5.3206	11.9	13.9	97.1117	0	0.425479	83.0064	52.285	7.78773	2.02112	6.14891	9.31692	2.47654	2.63189	4.57586		-0.85454	4.41892	3.95671	0	0	1	0	0	0	0	0	0	0	0	0	0	0	0	4733.31	-7.96168	1	0	0
38	Seychelles	SYC	High income	2008		7.97027	425.573	10645.1	36.9648	12	13.9	97.5366	0	0.383361	81.086	52.619		2.07572	6.05344	9.27285	2.48491	2.63189	4.58023		-0.958777	4.39551	3.96308	0	0	0	1	0	0	0	0	0	0	0	0	0	0	0	4080.91	-8.8906	1	0	0
38	Seychelles	SYC	High income	2009		6.00679	361.552	10486.2	31.7544	12.1	14	97.9614	0	0.505036	80.3346	52.969		1.79289	5.89041	9.25781	2.49321	2.63906	4.58457		-0.683125	4.3862	3.96971	0	0	0	0	1	0	0	0	0	0	0	0	0	0	0	5295.9	-6.32425	1	0	0
38	Seychelles	SYC	High income	2010		4.94271	512.293	10804.7	-2.40464	12.1	14.1	98.3863	0	0.625464	77.058	53.336		1.59791	6.2389	9.28773	2.49321	2.64617	4.5889		-0.469261	4.34456	3.97661	0	0	0	0	0	1	0	0	0	0	0	0	0	0	0	6757.94	-4.35838	1	0	0
38	Seychelles	SYC	High income	2011		3.73238	532.208	11967.4	2.55927	12.2	14.2	98.8111	0	0.963234	74.322	53.72		1.31705	6.27703	9.38994	2.50144	2.65324	4.59321		-0.0374589	4.30841	3.98379	0	0	0	0	0	0	1	0	0	0	0	0	0	0	0	11527.4	-0.351737	1	0	0
38	Seychelles	SYC	High income	2012		4.77566	657.951	12000	7.11037	12.3	14.3	99.236	0	0.630526	81.2175	54.12		1.56353	6.48913	9.39266	2.5096	2.66026	4.5975		-0.461201	4.39713	3.9912	0	0	0	0	0	0	0	1	0	0	0	0	0	0	0	7566.28	-4.3319	1	0	0
38	Seychelles	SYC	High income	2013		3.66908	645.422	12489.3	4.33894	12.5	14.5	99.5771	1.96206	1.28857	82.3114	54.537		1.29994	6.4699	9.43263	2.52573	2.67415	4.60093	0.673994	0.253536	4.41051	3.99888	0	0	0	0	0	0	0	0	1	0	0	0	0	0	0	16093.4	2.39152	1	0	0
38	Seychelles	SYC	High income	2014		5.3384	682.263	12850.5	1.38583	12.6	14.6	100	2.14994	1.29854	81.2291	54.969		1.67493	6.52541	9.46114	2.5337	2.68102	4.60517	0.765442	0.261239	4.39727	4.00677	0	0	0	0	0	0	0	0	0	1	0	0	0	0	0	16686.8	2.47161	1	0	0
38	Seychelles	SYC	High income	2015		5.25994	674.225	13187.6	4.04194	12.7	14.7	100	2.38095	1.35294	84.3623	55.4		1.66012	6.51356	9.48703	2.5416	2.68785	4.60517	0.867501	0.302277	4.43512	4.01458	0	0	0	0	0	0	0	0	0	0	1	0	0	0	0	17842	2.86771	1	0	0
38	Seychelles	SYC	High income	2016		6.39073	784.598	13606.1	-1.01548	12.7	14.8	100			86.5611	55.831		1.85485	6.66517	9.51827	2.5416	2.69463	4.60517			4.46085	4.02233	0	0	0	0	0	0	0	0	0	0	0	1	0	0	0			1	0	0
38	Seychelles	SYC	High income	2017			791.657	14028.7	2.8568	12.6	14.6	100			85.9139	56.261			6.67413	9.54886	2.5337	2.68102	4.60517			4.45335	4.03	0	0	0	0	0	0	0	0	0	0	0	0	1	0	0			1	0	0
38	Seychelles	SYC	High income	2018				14417.1	3.70292	12.4	14.5				84.1953	56.691				9.57617	2.5177	2.67415				4.43314	4.03761	0	0	0	0	0	0	0	0	0	0	0	0	0	1	0			1	0	0
38	Seychelles	SYC	High income	2019				14962.4	1.80611							57.119				9.6133							4.04514	0	0	0	0	0	0	0	0	0	0	0	0	0	0	1			1	0	0
39	Sierra Leone	SLE	Low income	2005		0.0967799	32.1996	353.889		128	203.6	11.5454	22.488	87.2508		36.919		-2.33532	3.47196	5.86899	4.85203	5.31616	2.44629	3.11298	4.46879		3.60873	1	0	0	0	0	0	0	0	0	0	0	0	0	0	0	30877.1	26.2272	0	1	0
39	Sierra Leone	SLE	Low income	2006		0.125814	33.5039	357.22		124.5	196.4	11.8712	10.1942	83.3856		37.303		-2.07295	3.51166	5.87835	4.82431	5.28015	2.47412	2.32182	4.42348		3.61907	0	1	0	0	0	0	0	0	0	0	0	0	0	0	0	29787	26.0027	0	1	0
39	Sierra Leone	SLE	Low income	2007		0.107139	36.0115	375.668	11.65	120.8	188.6	12.2001	30	85.564		37.689		-2.23362	3.58384	5.92871	4.79414	5.23963	2.50145	3.4012	4.44926		3.62937	0	0	1	0	0	0	0	0	0	0	0	0	0	0	0	32143.7	26.3784	0	1	0
39	Sierra Leone	SLE	Low income	2008		0.108212	40.1277	386.654	8.20461	116.8	180.3	12.5321	69.0148	85.2746		38.077		-2.22367	3.69207	5.95753	4.76046	5.19462	2.52829	4.23432	4.44588		3.63961	0	0	0	1	0	0	0	0	0	0	0	0	0	0	0	32971.8	26.4864	0	1	0
39	Sierra Leone	SLE	Low income	2009		0.104058	43.1604	390.131	7.46917	112.6	171.7	12.8669	66.6609	85.3866		38.466		-2.26281	3.76492	5.96648	4.72384	5.14575	2.55466	4.19962	4.44719		3.64977	0	0	0	0	1	0	0	0	0	0	0	0	0	0	0	33311.9	26.5341	0	1	0
39	Sierra Leone	SLE	Low income	2010		0.113171	43.681	401.835	7.19354	108.3	162.8	13.2047	87.3821	84.1751		38.856		-2.17885	3.77691	5.99604	4.6849	5.09252	2.58057	4.47029	4.4329		3.65986	0	0	0	0	0	1	0	0	0	0	0	0	0	0	0	33824.5	26.5799	0	1	0
39	Sierra Leone	SLE	Low income	2011		0.136886	59.107	417.603	6.78819	103.9	153.9	13.5454	87.3776	80.346	33.8932	39.248		-1.98861	4.07935	6.03453	4.64343	5.0363	2.60605	4.47024	4.38634	3.52321	3.6699	0	0	0	0	0	0	1	0	0	0	0	0	0	0	0	33552.7	26.4695	0	1	0
39	Sierra Leone	SLE	Low income	2012		0.153507	59.5033	470.301	6.58836	99.6	145.1	13.8892	66.0995	78.4298	40.6808	39.642		-1.87401	4.08603	6.15337	4.60116	4.97742	2.63111	4.19116	4.3622	3.70575	3.67989	0	0	0	0	0	0	0	1	0	0	0	0	0	0	0	36885.6	26.8423	0	1	0
39	Sierra Leone	SLE	Low income	2013		0.173627	82.2255	555.206	5.51827	95.5	136.7	14.2357	64.1097	75.2248	36.321	40.036		-1.75084	4.40947	6.31934	4.55913	4.91779	2.65575	4.1606	4.32048	3.59239	3.68978	0	0	0	0	0	0	0	0	1	0	0	0	0	0	0	41765.2	27.3026	0	1	0
39	Sierra Leone	SLE	Low income	2014		0.18656	139.757	567.834	4.64546	91.5	128.9	14.5853	65.3569	73.0543		40.432		-1.679	4.93991	6.34183	4.51634	4.85904	2.68001	4.17986	4.2912		3.69962	0	0	0	0	0	0	0	0	0	1	0	0	0	0	0	41482.7	27.2141	0	1	0
39	Sierra Leone	SLE	Low income	2015		0.148788	119.825	441.138	6.69368	87.8	121.8	14.9376	60.9756	77.6606	36.5294	40.829		-1.90523	4.78603	6.08936	4.47506	4.80238	2.70388	4.11047	4.35235	3.59812	3.70939	0	0	0	0	0	0	0	0	0	0	1	0	0	0	0	34259	26.503	0	1	0
39	Sierra Leone	SLE	Low income	2016		0.149105	86.3082	457.833	10.8833	84.4	115.5	15.293			39.8092	41.228		-1.90311	4.45792	6.1265	4.43557	4.74927	2.7274			3.6841	3.71912	0	0	0	0	0	0	0	0	0	0	0	1	0	0	0			0	1	0
39	Sierra Leone	SLE	Low income	2017			66.4022	466.945	18.2198	81.3	109.9	15.6527			41.0624	41.636			4.19573	6.14621	4.39815	4.69957	2.75064			3.71509	3.72897	0	0	0	0	0	0	0	0	0	0	0	0	1	0	0			0	1	0
39	Sierra Leone	SLE	Low income	2018				472.825	16.0328	78.5	105.1					42.055				6.15873	4.3631	4.65491					3.73898	0	0	0	0	0	0	0	0	0	0	0	0	0	1	0			0	1	0
39	Sierra Leone	SLE	Low income	2019				488.483	14.8031							42.484				6.1913							3.74913	0	0	0	0	0	0	0	0	0	0	0	0	0	0	1			0	1	0
40	Somalia	SOM	Low income	2005		0.0568643				104.2	172.3	23.4128	0	93.3041		36.311		-2.86709			4.64631	5.14924	3.15328		4.53586		3.59212	1	0	0	0	0	0	0	0	0	0	0	0	0	0	0			0	1	0
40	Somalia	SOM	Low income	2006		0.0551895				104	171.9	24.5674	0	93.4678		37.1		-2.89698			4.64439	5.14691	3.20142		4.53762		3.61362	0	1	0	0	0	0	0	0	0	0	0	0	0	0	0			0	1	0
40	Somalia	SOM	Low income	2007		0.0549382				102.9	169.9	24.386	0	93.0204	3.74024	34.404		-2.90155			4.63376	5.13521	3.19401		4.53282	1.31915	3.53817	0	0	1	0	0	0	0	0	0	0	0	0	0	0	0			0	1	0
40	Somalia	SOM	Low income	2008		0.0527663				101	166.3	25.9052	0	93.3681		36.011		-2.94188			4.61512	5.11379	3.25444		4.53655		3.58382	0	0	0	1	0	0	0	0	0	0	0	0	0	0	0			0	1	0
40	Somalia	SOM	Low income	2009		0.0510101				98.8	162.1	27.465	0	93.6315		37.645		-2.97573			4.5931	5.08821	3.31291		4.53937		3.6282	0	0	0	0	1	0	0	0	0	0	0	0	0	0	0			0	1	0
40	Somalia	SOM	Low income	2010		0.0508465				96.1	157.2	29.0664	0	93.5721		39.31		-2.97894			4.56539	5.05752	3.36958		4.53873		3.67148	0	0	0	0	0	1	0	0	0	0	0	0	0	0	0			0	1	0
40	Somalia	SOM	Low income	2011		0.0494808				93.4	152.1	30.7064	0	93.6495		41		-3.00617			4.53689	5.02454	3.42447		4.53956		3.71357	0	0	0	0	0	0	1	0	0	0	0	0	0	0	0			0	1	0
40	Somalia	SOM	Low income	2012		0.0478724				90.7	147.2	31.9187	0	93.8946		41.558		-3.03922			4.50756	4.99179	3.46319		4.54217		3.72709	0	0	0	0	0	0	0	1	0	0	0	0	0	0	0			0	1	0
40	Somalia	SOM	Low income	2013		0.0482806				88	142.3	33.1544	0	94.2305		42.117		-3.03072			4.47734	4.95794	3.50118		4.54574		3.74045	0	0	0	0	0	0	0	0	1	0	0	0	0	0	0			0	1	0
40	Somalia	SOM	Low income	2014		0.0469863				85.6	137.9	34.414	0	94.427		42.679		-3.0579			4.44968	4.92653	3.53846		4.54783		3.75371	0	0	0	0	0	0	0	0	0	1	0	0	0	0	0			0	1	0
40	Somalia	SOM	Low income	2015		0.0457139				83.1	133.4	35.6975	0	94.286		43.245		-3.08535			4.42005	4.89335	3.57508		4.54633		3.76688	0	0	0	0	0	0	0	0	0	0	1	0	0	0	0			0	1	0
40	Somalia	SOM	Low income	2016		0.0454962				81	129.4	37.0052				43.816		-3.09013			4.39445	4.86291	3.61106				3.78	0	0	0	0	0	0	0	0	0	0	0	1	0	0	0			0	1	0
40	Somalia	SOM	Low income	2017						78.8	125.5	38.3364				44.391					4.36691	4.83231	3.6464				3.79304	0	0	0	0	0	0	0	0	0	0	0	0	1	0	0			0	1	0
40	Somalia	SOM	Low income	2018						76.6	121.5					44.971					4.3386	4.79991					3.80602	0	0	0	0	0	0	0	0	0	0	0	0	0	1	0			0	1	0
40	Somalia	SOM	Low income	2019												45.554											3.8189	0	0	0	0	0	0	0	0	0	0	0	0	0	0	1			0	1	0
41	South Africa	ZAF	Middle income	2005	2678.55	8.70741	354.062	6729.83	2.06285	49.7	78.5	64.0208	0.665138	16.2453	90.5264	59.536	7.89303	2.16417	5.86947	8.8143	3.906	4.3631	4.15921	-0.407761	2.78781	4.50564	4.08658	1	0	0	0	0	0	0	0	0	0	0	0	0	0	0	109328	24.5726	0	0	1
41	South Africa	ZAF	Middle income	2006	2625.8	9.23695	362.464	7017.71	3.2439	48.1	76	65.0494	1.26768	16.3704	93.6793	60.077	7.87314	2.22321	5.89292	8.85619	3.87328	4.33073	4.17515	0.237192	2.79548	4.53988	4.09563	0	1	0	0	0	0	0	0	0	0	0	0	0	0	0	114883	24.7573	0	0	1
41	South Africa	ZAF	Middle income	2007	2775.62	9.49879	386	7299.02	6.17781	45.5	71	66.0694	0.442994	15.8116	94.9352	60.616	7.92863	2.25116	5.95584	8.8955	3.81771	4.26268	4.19071	-0.814199	2.76075	4.55319	4.10456	0	0	1	0	0	0	0	0	0	0	0	0	0	0	0	115409	24.5582	0	0	1
41	South Africa	ZAF	Middle income	2008	2950.15	9.97946	372.355	7432.12	10.0553	42.9	64.8	67.0808	0.587823	15.9866	93.1135	61.154	7.98961	2.30053	5.91985	8.91357	3.75887	4.17131	4.2059	-0.531329	2.77175	4.53382	4.11339	0	0	0	1	0	0	0	0	0	0	0	0	0	0	0	118814	24.7062	0	0	1
41	South Africa	ZAF	Middle income	2009	2852.1	9.96716	413.074	7216.68	7.26456	40.3	58	68.0827	0.693637	15.5703	95.1234	61.687	7.95581	2.2993	6.02363	8.88415	3.69635	4.06044	4.22072	-0.365807	2.74537	4.55518	4.12207	0	0	0	0	1	0	0	0	0	0	0	0	0	0	0	112366	24.3902	0	0	1
41	South Africa	ZAF	Middle income	2010	2768.09	9.17306	539.568	7328.62	4.06354	38.2	52.5	69.0754	0.948381	17.0798	96.5637	62.218	7.92591	2.21627	6.29077	8.89954	3.64284	3.96081	4.2352	-0.0529993	2.8379	4.5702	4.13064	0	0	0	0	0	1	0	0	0	0	0	0	0	0	0	125171	25.256	0	0	1
41	South Africa	ZAF	Middle income	2011	2716.66	9.17946	597.359	7454.72	5.01716	36.6	46.7	70.0585	0.918421	16.9786	98.8816	62.746	7.90716	2.21697	6.39252	8.9166	3.60005	3.84374	4.24933	-0.0850996	2.83195	4.59392	4.1391	0	0	0	0	0	0	1	0	0	0	0	0	0	0	0	126571	25.2514	0	0	1
41	South Africa	ZAF	Middle income	2012	2636.62	8.795	579.749	7500.04	5.72394	35.3	43.3	71.032	0.602951	16.6329	101.68	63.272	7.87725	2.17418	6.36259	8.92266	3.56388	3.76815	4.26313	-0.50592	2.81138	4.62183	4.14744	0	0	0	0	0	0	0	1	0	0	0	0	0	0	0	124747	25.085	0	0	1
41	South Africa	ZAF	Middle income	2013	2602.74	8.55334	526.5	7563.99	5.7764	34.1	41.2	71.9954	0.609024	16.0974		63.793	7.86432	2.14632	6.26625	8.93115	3.5293	3.71844	4.2766	-0.495898	2.77866		4.15564	0	0	0	0	0	0	0	0	1	0	0	0	0	0	0	121761	24.8166	0	0	1
41	South Africa	ZAF	Middle income	2014	2695.42	8.88232	509.833	7582.7	6.13602	32.9	39.5	72.9489	1.29314	16.5882	112.825	64.312	7.89931	2.18406	6.23408	8.93362	3.49347	3.6763	4.28976	0.25707	2.80869	4.72584	4.16375	0	0	0	0	0	0	0	0	0	1	0	0	0	0	0	125783	25.0918	0	0	1
41	South Africa	ZAF	Middle income	2015		8.37666	470.797	7556.79	4.50921	31.4	37.7	73.8921	2.25504	17.1501	108.752	64.828		2.12545	6.15443	8.9302	3.44681	3.62966	4.30261	0.813168	2.84201	4.68907	4.17174	0	0	0	0	0	0	0	0	0	0	1	0	0	0	0	129600	25.3797	0	0	1
41	South Africa	ZAF	Middle income	2016		8.48066	428.297	7476.62	6.5946	30.7	36.6	74.8249			112.091	65.341		2.13779	6.05982	8.91954	3.42426	3.60005	4.31515			4.71931	4.17962	0	0	0	0	0	0	0	0	0	0	0	1	0	0	0			0	0	1
41	South Africa	ZAF	Middle income	2017			499.238	7476.39	5.18108	29.6	35.3	75.7471			109.032	65.85			6.21308	8.9195	3.38777	3.56388	4.3274			4.69164	4.18738	0	0	0	0	0	0	0	0	0	0	0	0	1	0	0			0	0	1
41	South Africa	ZAF	Middle income	2018				7433.62	4.50458	28.5	33.8					66.355				8.91377	3.3499	3.52046					4.19502	0	0	0	0	0	0	0	0	0	0	0	0	0	1	0			0	0	1
41	South Africa	ZAF	Middle income	2019				7345.96	4.12435							66.856				8.90191							4.20254	0	0	0	0	0	0	0	0	0	0	0	0	0	0	1			0	0	1
42	Sudan	SDN	Low income	2005	373.629	0.273951	46.5983	1178.23	8.51673	57.8	88.2	21.8518	32.9587	72.4332	37.3261	32.76	5.92326	-1.29481	3.84156	7.07177	4.05699	4.47961	3.08428	3.49525	4.28266	3.61969	3.48921	1	0	0	0	0	0	0	0	0	0	0	0	0	0	0	85342.8	30.286	0	1	0
42	Sudan	SDN	Low income	2006	389.997	0.291193	69.9635	1261.29	7.19674	56.2	85.4	23.0495	30.303	69.351	36.0279	32.813	5.96614	-1.23377	4.24797	7.13989	4.02892	4.44735	3.13764	3.41125	4.23918	3.58429	3.49083	0	1	0	0	0	0	0	0	0	0	0	0	0	0	0	87471.6	30.2673	0	1	0
42	Sudan	SDN	Low income	2007	366.496	0.332724	104.264	1368.35	7.97602	54.7	82.8	24.3296	28.8986	65.7248	34.5264	32.866	5.90399	-1.10044	4.64693	7.22136	4.00186	4.41643	3.19169	3.36379	4.18548	3.54173	3.49244	0	0	1	0	0	0	0	0	0	0	0	0	0	0	0	89934.4	30.2248	0	1	0
42	Sudan	SDN	Low income	2008	361.945	0.34144	106.689	1435.51	14.3065	53.4	80.4	25.6176	26.571	63.6577	36.2405	32.919	5.89149	-1.07458	4.66992	7.26927	3.97781	4.38701	3.24328	3.27982	4.15352	3.59018	3.49405	0	0	0	1	0	0	0	0	0	0	0	0	0	0	0	91381.2	30.1931	0	1	0
42	Sudan	SDN	Low income	2009	364.055	0.346451	110.823	1443.09	11.2485	52.1	78.1	26.9202	49.7304	63.281	39.2946	32.993	5.89731	-1.06001	4.70793	7.27454	3.95316	4.35799	3.29288	3.90662	4.14759	3.67109	3.49629	0	0	0	0	1	0	0	0	0	0	0	0	0	0	0	91320.2	30.1718	0	1	0
42	Sudan	SDN	Low income	2010	361.894	0.345245	109.075	1401.48	13.2454	50.9	75.9	28.238	82.7044	61.4417	39.4494	33.089	5.89135	-1.0635	4.69204	7.24528	3.92986	4.32942	3.34067	4.41527	4.11809	3.67502	3.4992	0	0	0	0	0	1	0	0	0	0	0	0	0	0	0	86109.2	29.8367	0	1	0
42	Sudan	SDN	Low income	2011	351.211	0.330142	125.2	1591.57	18.0966	49.7	73.9	29.5715	76.4873	63.9715	35.8817	33.207	5.86139	-1.10823	4.82991	7.37247	3.906	4.30271	3.38681	4.33712	4.15844	3.58023	3.50276	0	0	0	0	0	0	1	0	0	0	0	0	0	0	0	101815	30.658	0	1	0
42	Sudan	SDN	Low income	2012	379.726	0.300707	99.8822	1745.1	35.5591	48.6	72	30.9208	70.1462	59.8176	39.3108	33.346	5.93945	-1.20162	4.60399	7.46457	3.88362	4.27667	3.43143	4.25058	4.0913	3.6715	3.50694	0	0	0	0	0	0	0	1	0	0	0	0	0	0	0	104388	30.5398	0	1	0
42	Sudan	SDN	Low income	2013	379.827	0.309687	124.796	1778.61	36.5223	47.6	70.1	32.2864	80.8538	61.3092	42.3203	33.507	5.93971	-1.17219	4.82668	7.48359	3.86283	4.24992	3.47465	4.39264	4.11593	3.74527	3.51175	0	0	0	0	0	0	0	0	1	0	0	0	0	0	0	109045	30.8019	0	1	0
42	Sudan	SDN	Low income	2014	380.874	0.299733	115.544	1782.74	36.9066	46.5	68.2	33.6685	78.3492	62.436	42.6882	33.689	5.94247	-1.20487	4.74965	7.48591	3.83945	4.22244	3.51656	4.36118	4.13414	3.75392	3.51717	0	0	0	0	0	0	0	0	0	1	0	0	0	0	0	111307	30.9478	0	1	0
42	Sudan	SDN	Low income	2015			158.02	1825.72	16.9095	45.4	66.3	35.0682	64.5359	61.5967	45.2724	33.894			5.06272	7.50973	3.81551	4.19419	3.5573	4.16722	4.12061	3.8127	3.52324	0	0	0	0	0	0	0	0	0	0	1	0	0	0	0	112458	30.9447	0	1	0
42	Sudan	SDN	Low income	2016			165.937	1866.22	17.7504	44.4	64.4	36.4856			43.6824	34.121			5.11161	7.53167	3.79324	4.16511	3.59692			3.77694	3.52991	0	0	0	0	0	0	0	0	0	0	0	1	0	0	0			0	1	0
42	Sudan	SDN	Low income	2017			193.793	1900.09	32.3516	43.3	62.4	36.575			46.9574	34.37			5.26679	7.54966	3.76815	4.13356	3.59937			3.84924	3.53718	0	0	0	0	0	0	0	0	0	0	0	0	1	0	0			0	1	0
42	Sudan	SDN	Low income	2018				1812.12	63.2925	42.1	60.5					34.642				7.50225	3.74005	4.10264					3.54507	0	0	0	0	0	0	0	0	0	0	0	0	0	1	0			0	1	0
42	Sudan	SDN	Low income	2019				1724.09	50.9941							34.936				7.45245							3.55352	0	0	0	0	0	0	0	0	0	0	0	0	0	0	1			0	1	0
43	Tanzania	TZA	Middle income	2005	1513.47	3.47763	91.4313	4337.88	4.54037	14.6	17	93.838	5.54476	20.2524	75.3994	37.411	7.32216	1.24635	4.51559	8.37514	2.68102	2.83321	4.54157	1.71285	3.00827	4.3228	3.62196	1	0	0	0	0	0	0	0	0	0	0	0	0	0	0	87852.5	25.1947	0	0	1
43	Tanzania	TZA	Middle income	2006	1534	3.5119	104.428	4525.96	4.63747	13.9	16.2	94.2223	6.91716	20.6869	76.4393	38.673	7.33563	1.25616	4.64849	8.41758	2.63189	2.78501	4.54566	1.934	3.0295	4.3365	3.65514	0	1	0	0	0	0	0	0	0	0	0	0	0	0	0	93628.2	25.5011	0	0	1
43	Tanzania	TZA	Middle income	2007	1590.08	3.53612	126.824	4745.3	2.24154	13.3	15.4	94.6137	6.91389	21.6112	82.2776	39.95	7.37154	1.26303	4.8428	8.46491	2.58776	2.73437	4.5498	1.93353	3.07321	4.4101	3.68763	0	0	1	0	0	0	0	0	0	0	0	0	0	0	0	102552	26.0145	0	0	1
43	Tanzania	TZA	Middle income	2008	1624.83	3.47133	151.474	4801.88	5.46849	12.7	14.7	95.0125	6.59789	22.4911	82.0503	41.242	7.39316	1.24454	5.02041	8.47676	2.5416	2.68785	4.55401	1.88675	3.11312	4.40733	3.71946	0	0	0	1	0	0	0	0	0	0	0	0	0	0	0	107999	26.3892	0	0	1
43	Tanzania	TZA	Middle income	2009	1610.68	3.68066	152.451	4744.76	-0.845716	12.1	14	95.4187	6.89718	22.6574	83.9119	42.543	7.38441	1.30309	5.02684	8.4648	2.49321	2.63906	4.55828	1.93111	3.12048	4.42977	3.75052	0	0	0	0	1	0	0	0	0	0	0	0	0	0	0	107504	26.4143	0	0	1
43	Tanzania	TZA	Middle income	2010	1753.7	3.85298	172.058	5076.34	3.24759	11.5	13.3	95.8325	5.60988	22.6549	85.3351	43.856	7.46948	1.34885	5.14783	8.53235	2.44235	2.58776	4.5626	1.72453	3.12038	4.44659	3.78091	0	0	0	0	0	1	0	0	0	0	0	0	0	0	0	115004	26.6241	0	0	1
43	Tanzania	TZA	Middle income	2011	1743.24	3.79548	195.939	5094.47	3.80879	10.9	12.7	96.2588	8.0479	22.7555	88.1181	44.698	7.4635	1.33381	5.2778	8.53591	2.38876	2.5416	4.56704	2.08541	3.12481	4.47868	3.79993	0	0	0	0	0	0	1	0	0	0	0	0	0	0	0	115927	26.6731	0	0	1
43	Tanzania	TZA	Middle income	2012	1860.32	4.02572	206.44	5437.88	3.0149	10.4	12.1	96.691	8.39087	23.2898	86.756	45.445	7.5285	1.39271	5.33001	8.60114	2.34181	2.49321	4.57152	2.12714	3.14802	4.4631	3.8165	0	0	0	0	0	0	0	1	0	0	0	0	0	0	0	126647	27.0765	0	0	1
43	Tanzania	TZA	Middle income	2013	1991.59	4.21483	213.003	5558.74	2.18489	9.9	11.5	97.1278	8.27793	22.9436	85.7204	46.193	7.59669	1.43861	5.36131	8.62313	2.29253	2.44235	4.57603	2.11359	3.13304	4.45109	3.83283	0	0	0	0	0	0	0	0	1	0	0	0	0	0	0	127538	27.0166	0	0	1
43	Tanzania	TZA	Middle income	2014	1969	4.10552	219.366	5589.33	1.89514	9.4	11	97.5395	8.51453	24.0957	123.606	46.943	7.58528	1.41233	5.39074	8.62861	2.24071	2.3979	4.58026	2.14177	3.18203	4.8171	3.84893	0	0	0	0	0	0	0	0	0	1	0	0	0	0	0	134679	27.4565	0	0	1
43	Tanzania	TZA	Middle income	2015		4.13835	214.384	5741.35	-0.900425	9	10.5	97.9553	8.53848	22.8631	118.224	47.694		1.4203	5.36777	8.65545	2.19722	2.35137	4.58451	2.14458	3.12952	4.77259	3.86481	0	0	0	0	0	0	0	0	0	0	1	0	0	0	0	131265	27.0874	0	0	1
43	Tanzania	TZA	Middle income	2016		4.11422	225.347	5916.13	0.18815	8.6	10	98.3964			118.376	48.448		1.41445	5.41764	8.68544	2.15176	2.30259	4.58901			4.77386	3.88049	0	0	0	0	0	0	0	0	0	0	0	1	0	0	0			0	0	1
43	Tanzania	TZA	Middle income	2017			247.035	6135.47	0.665632	8.2	9.5	98.7507			114.379	49.2			5.50953	8.72184	2.10413	2.25129	4.5926			4.73951	3.89589	0	0	0	0	0	0	0	0	0	0	0	0	1	0	0			0	0	1
43	Tanzania	TZA	Middle income	2018				6370.02	1.0639	7.8	9.1				116.513	49.949				8.75936	2.05412	2.20827				4.75801	3.911	0	0	0	0	0	0	0	0	0	0	0	0	0	1	0			0	0	1
43	Tanzania	TZA	Middle income	2019				6502.65	0.706729							50.692				8.77996							3.92577	0	0	0	0	0	0	0	0	0	0	0	0	0	0	1			0	0	1
44	Togo	TGO	Low income	2005	422.649	0.238514	15.9252	517.007	6.78293	66.7	103.9	11.4337	40.2116	77.2243	31.9986	35.185	6.04654	-1.43333	2.7679	6.24806	4.20021	4.64343	2.43656	3.69416	4.34671	3.46569	3.56062	1	0	0	0	0	0	0	0	0	0	0	0	0	0	0	39925.5	27.1585	0	1	0
44	Togo	TGO	Low income	2006	410.697	0.211892	16.7369	516.78	2.22898	65	100.9	11.7939	42.5339	79.6595	34.1647	35.649	6.01785	-1.55168	2.81761	6.24762	4.17439	4.61413	2.46759	3.7503	4.37776	3.53119	3.57372	0	1	0	0	0	0	0	0	0	0	0	0	0	0	0	41166.5	27.3506	0	1	0
44	Togo	TGO	Low income	2007	415.008	0.237845	19.6568	497.123	0.945673	63.3	98	12.1598	52.0408	79.9394	31.4204	36.116	6.0283	-1.43614	2.97843	6.20884	4.14788	4.58497	2.49813	3.95203	4.38127	3.44746	3.58674	0	0	1	0	0	0	0	0	0	0	0	0	0	0	0	39739.7	27.2026	0	1	0
44	Togo	TGO	Low income	2008	421.082	0.276679	23.8353	503.451	8.69483	61.7	95.1	12.5312	75.6098	76.5219		36.587	6.04283	-1.2849	3.17117	6.22149	4.12228	4.55493	2.52822	4.32559	4.33758		3.59969	0	0	0	1	0	0	0	0	0	0	0	0	0	0	0	38525.1	26.9862	0	1	0
44	Togo	TGO	Low income	2009	498.435	0.445261	26.3601	517.101	3.71361	60.1	92.3	12.9073	75	63.3977		37.058	6.21147	-0.809095	3.27185	6.24824	4.09601	4.52504	2.55779	4.31749	4.14943		3.61248	0	0	0	0	1	0	0	0	0	0	0	0	0	0	0	32783	25.9266	0	1	0
44	Togo	TGO	Low income	2010	485.113	0.410574	31.0858	534.044	1.44595	58.6	89.6	13.2886	54.1899	65.8254		37.533	6.18438	-0.8902	3.43675	6.28048	4.07073	4.49535	2.5869	3.99249	4.18701		3.62522	0	0	0	0	0	1	0	0	0	0	0	0	0	0	0	35153.7	26.2964	0	1	0
44	Togo	TGO	Low income	2011	475.017	0.375821	34.7169	553.201	3.56351	57.1	86.9	13.6794	86.7188	69.1569		38.032	6.16335	-0.978643	3.54723	6.31572	4.0448	4.46476	2.61589	4.46267	4.23638		3.63843	0	0	0	0	0	0	1	0	0	0	0	0	0	0	0	38257.7	26.7558	0	1	0
44	Togo	TGO	Low income	2012	461.04	0.355667	34.677	573.924	2.57718	55.6	84.3	14.0775	84.6847	72.7374		38.546	6.13349	-1.03376	3.54608	6.3525	4.01818	4.43438	2.64458	4.43893	4.28686		3.65185	0	0	0	0	0	0	0	1	0	0	0	0	0	0	0	41745.8	27.2322	0	1	0
44	Togo	TGO	Low income	2013	461.104	0.368033	38.6238	593.162	1.82539	54.2	81.8	14.4797	81.7204	72.3995		39.061	6.13363	-0.999583	3.65387	6.38547	3.99268	4.40428	2.67275	4.4033	4.2822		3.66512	0	0	0	0	0	0	0	0	1	0	0	0	0	0	0	42944.7	27.3438	0	1	0
44	Togo	TGO	Low income	2014	462.491	0.362693	40.1923	612.149	0.190875	52.8	79.3	14.8862	86.2069	72.1615		39.579	6.13663	-1.0142	3.69367	6.41697	3.96651	4.37324	2.70044	4.45675	4.27891		3.6783	0	0	0	0	0	0	0	0	0	1	0	0	0	0	0	44173.6	27.4576	0	1	0
44	Togo	TGO	Low income	2015		0.360032	35.2137	630.937	2.585	51.4	76.8	15.2969	75.3086	71.2647		40.1		-1.02156	3.56144	6.44721	3.93964	4.34121	2.72765	4.3216	4.2664		3.69138	0	0	0	0	0	0	0	0	0	0	1	0	0	0	0	44963.5	27.5064	0	1	0
44	Togo	TGO	Low income	2016		0.399417	38.7714	649.446	1.28545	50	74.4	15.7123				40.628		-0.917748	3.65768	6.47612	3.91202	4.30946	2.75444				3.70446	0	0	0	0	0	0	0	0	0	0	0	1	0	0	0			0	1	0
44	Togo	TGO	Low income	2017			38.0487	661.148	-0.98189	48.7	72.1	16.1321			52.0633	41.162			3.63887	6.49398	3.88568	4.27805	2.78081			3.95246	3.71752	0	0	0	0	0	0	0	0	0	0	0	0	1	0	0			0	1	0
44	Togo	TGO	Low income	2018				676.852	0.927755	47.4	69.8					41.702				6.51745	3.85862	4.24563					3.73055	0	0	0	0	0	0	0	0	0	0	0	0	0	1	0			0	1	0
44	Togo	TGO	Low income	2019				695.765	0.674653							42.248				6.54501							3.74356	0	0	0	0	0	0	0	0	0	0	0	0	0	0	1			0	1	0
45	Uganda	UGA	Low income	2005		0.0784142	38.2334	648.766	8.44873	67.1	109.2	17.8653	96.3849	92.8058		16.96		-2.54575	3.64371	6.47507	4.20618	4.69318	2.88286	4.56835	4.53051		2.83086	1	0	0	0	0	0	0	0	0	0	0	0	0	0	0	60209.2	29.3354	0	1	0
45	Uganda	UGA	Low income	2006		0.0888146	43.3034	696.423	7.31068	63.1	101.7	17.945	76.6708	92.4206		17.425		-2.4212	3.76823	6.54596	4.14472	4.62203	2.88731	4.33952	4.52635		2.85791	0	1	0	0	0	0	0	0	0	0	0	0	0	0	0	64363.8	29.6293	0	1	0
45	Uganda	UGA	Low income	2007		0.0979978	51.5413	731.584	6.13851	59.3	94.9	18.0194	72.299	92.3091	21.842	17.899		-2.32281	3.94238	6.59521	4.08261	4.55282	2.89145	4.28081	4.52514	3.08383	2.88475	0	0	1	0	0	0	0	0	0	0	0	0	0	0	0	67531.9	29.8443	0	1	0
45	Uganda	UGA	Low income	2008		0.104834	56.7437	770.589	12.0509	55.8	88.5	18.0886	70.8343	92.2842		18.384		-2.25537	4.03854	6.64715	4.02177	4.483	2.89528	4.26034	4.52487		2.91148	0	0	0	1	0	0	0	0	0	0	0	0	0	0	0	71113.2	30.0775	0	1	0
45	Uganda	UGA	Low income	2009		0.107636	55.2117	797.34	13.0173	53	82.9	18.1524	59.6059	92.4387		18.878		-2.229	4.01118	6.68128	3.97029	4.41763	2.8988	4.08775	4.52655		2.938	0	0	0	0	1	0	0	0	0	0	0	0	0	0	0	73705.1	30.2431	0	1	0
45	Uganda	UGA	Low income	2010		0.120883	62.6685	815.874	3.97655	50.2	77.4	18.211	54.8434	91.6062		19.383		-2.11293	4.13786	6.70426	3.91601	4.34899	2.90203	4.00448	4.5175		2.9644	0	0	0	0	0	1	0	0	0	0	0	0	0	0	0	74739.1	30.2865	0	1	0
45	Uganda	UGA	Low income	2011		0.127393	53.679	864.538	15.1252	47.7	72.6	18.2644	61.1124	91.0912		19.898		-2.06048	3.98302	6.7622	3.86493	4.28496	2.90495	4.11271	4.51186		2.99062	0	0	0	0	0	0	1	0	0	0	0	0	0	0	0	78751.8	30.5101	0	1	0
45	Uganda	UGA	Low income	2012		0.11831	53.2736	869.601	12.6787	44.6	67.3	18.3125	87.0002	91.2662		20.424		-2.13444	3.97544	6.76804	3.79773	4.20916	2.90758	4.46591	4.51378		3.01671	0	0	0	0	0	0	0	1	0	0	0	0	0	0	0	79365.2	30.5494	0	1	0
45	Uganda	UGA	Low income	2013		0.123482	49.6325	872.124	4.90271	42.7	62.7	18.355	96.2677	90.7502		20.958		-2.09166	3.90464	6.77093	3.7542	4.13836	2.9099	4.56713	4.50811		3.04252	0	0	0	0	0	0	0	0	1	0	0	0	0	0	0	79145.4	30.5241	0	1	0
45	Uganda	UGA	Low income	2014		0.129346	50.291	886.437	3.07468	40.4	58.5	18.3925	91.359	90.2221		21.504		-2.04527	3.91783	6.78721	3.69883	4.06903	2.91194	4.5148	4.50228		3.06824	0	0	0	0	0	0	0	0	0	1	0	0	0	0	0	79976.2	30.5579	0	1	0
45	Uganda	UGA	Low income	2015		0.139771	39.7713	900.389	5.41	38.6	54.8	18.4246	92.9505	89.0579		22.06		-1.96775	3.68315	6.80283	3.65325	4.00369	2.91369	4.53207	4.48929		3.09377	0	0	0	0	0	0	0	0	0	0	1	0	0	0	0	80186.8	30.5398	0	1	0
45	Uganda	UGA	Low income	2016		0.143267	38.9672	909.598	5.44576	36.8	51.2	18.4512				22.624		-1.94304	3.66272	6.813	3.6055	3.93574	2.91513				3.11901	0	0	0	0	0	0	0	0	0	0	0	1	0	0	0			0	1	0
45	Uganda	UGA	Low income	2017			38.4264	910.27	5.64093	35.2	48.7	18.4723				23.196			3.64875	6.81374	3.56105	3.88568	2.91627				3.14398	0	0	0	0	0	0	0	0	0	0	0	0	1	0	0			0	1	0
45	Uganda	UGA	Low income	2018				930.999	2.62398	33.8	46.4					23.774				6.83626	3.52046	3.8373					3.16859	0	0	0	0	0	0	0	0	0	0	0	0	0	1	0			0	1	0
45	Uganda	UGA	Low income	2019				956.943	2.86909							24.361				6.86374							3.19298	0	0	0	0	0	0	0	0	0	0	0	0	0	0	1			0	1	0
46	Zambia	ZMB	Middle income	2005	617.711	0.192996	47.4469	1126.03	18.3244	65.5	109.6	24.5287	99.4069	89.0003		36.911	6.42602	-1.64509	3.85961	7.02646	4.18205	4.69684	3.19984	4.59922	4.48864		3.60851	1	0	0	0	0	0	0	0	0	0	0	0	0	0	0	100217	31.5392	0	0	1
46	Zambia	ZMB	Middle income	2006	615.107	0.188267	60.508	1183.36	9.01957	61.6	101.4	24.7027	99.8657	89.8429		37.395	6.4218	-1.66989	4.10278	7.07612	4.12066	4.61907	3.20691	4.60383	4.49806		3.62154	0	1	0	0	0	0	0	0	0	0	0	0	0	0	0	106317	31.8288	0	0	1
46	Zambia	ZMB	Middle income	2007	599.105	0.154271	48.0786	1248.42	10.6573	59.3	95.4	24.8704	99.8756	92.9614		37.881	6.39544	-1.86905	3.87284	7.12963	4.08261	4.55808	3.21368	4.60393	4.53219		3.63445	0	0	1	0	0	0	0	0	0	0	0	0	0	0	0	116055	32.3128	0	0	1
46	Zambia	ZMB	Middle income	2008	603.232	0.168958	54.9289	1309.28	12.4456	56.7	90.4	25.032	99.8741	92.1826		38.371	6.4023	-1.7781	4.00604	7.17723	4.03777	4.50424	3.22016	4.60391	4.52377		3.6473	0	0	0	1	0	0	0	0	0	0	0	0	0	0	0	120693	32.4682	0	0	1
46	Zambia	ZMB	Middle income	2009	600.807	0.1898	50.4259	1390.33	13.3953	54.8	85.1	25.1865	99.8787	92.0866		38.861	6.39827	-1.66179	3.9205	7.2373	4.00369	4.44383	3.22631	4.60396	4.52273		3.65999	0	0	0	0	1	0	0	0	0	0	0	0	0	0	0	128031	32.7323	0	0	1
46	Zambia	ZMB	Middle income	2010	604.406	0.197823	54.4209	1489.46	8.50176	52.8	80.3	25.3347	99.8756	92.1043		39.355	6.40425	-1.62038	3.99675	7.30617	3.96651	4.38577	3.23217	4.60393	4.52292		3.67262	0	0	0	0	0	1	0	0	0	0	0	0	0	0	0	137186	33.0452	0	0	1
46	Zambia	ZMB	Middle income	2011	619.401	0.208412	56.9118	1525.56	6.4294	51.2	77.2	25.4759	99.8695	90.8996		39.851	6.42875	-1.56824	4.0415	7.33012	3.93574	4.3464	3.23773	4.60386	4.50976		3.68515	0	0	0	0	0	0	1	0	0	0	0	0	0	0	0	138673	33.057	0	0	1
46	Zambia	ZMB	Middle income	2012	630.331	0.254267	68.1918	1591.32	6.5759	49.6	74.3	25.6112	99.8545	88.6323		40.354	6.44625	-1.36937	4.22232	7.37232	3.90399	4.30811	3.24303	4.60371	4.4845		3.69769	0	0	0	0	0	0	0	1	0	0	0	0	0	0	0	141042	33.0611	0	0	1
46	Zambia	ZMB	Middle income	2013	644.979	0.265078	86.8196	1620.12	6.97768	47.8	70.7	25.7403	99.8571	88.4762		40.865	6.46922	-1.32773	4.46383	7.39026	3.86703	4.25845	3.24806	4.60374	4.48273		3.71027	0	0	0	0	0	0	0	0	1	0	0	0	0	0	0	143342	33.1286	0	0	1
46	Zambia	ZMB	Middle income	2014		0.292412	66.5557	1644.11	7.80688	45.9	66.9	25.8626	97.163	88.034		41.382		-1.22959	4.19804	7.40495	3.82646	4.2032	3.2528	4.57639	4.47772		3.72285	0	0	0	0	0	0	0	0	0	1	0	0	0	0	0	144737	33.1573	0	0	1
46	Zambia	ZMB	Middle income	2015		0.285428	58.5177	1641.01	10.1106	44.5	64.6	25.9783	96.9938	87.9855		41.907		-1.25377	4.06933	7.40306	3.79549	4.16821	3.25726	4.57465	4.47717		3.73545	0	0	0	0	0	0	0	0	0	0	1	0	0	0	0	144385	33.1448	0	0	1
46	Zambia	ZMB	Middle income	2016		0.314183	56.5442	1652.6	17.8697	43.1	62	26.0865				42.438		-1.15778	4.03502	7.4101	3.76352	4.12713	3.26142				3.74804	0	0	0	0	0	0	0	0	0	0	0	1	0	0	0			0	0	1
46	Zambia	ZMB	Middle income	2017			67.6487	1660.76	6.57731	41.5	59.4	26.3701				42.976			4.21433	7.41503	3.72569	4.08429	3.27223				3.76064	0	0	0	0	0	0	0	0	0	0	0	0	1	0	0			0	0	1
46	Zambia	ZMB	Middle income	2018				1678.17	7.49457	40.4	57.8					43.521				7.42546	3.69883	4.05699					3.77324	0	0	0	0	0	0	0	0	0	0	0	0	0	1	0			0	0	1
46	Zambia	ZMB	Middle income	2019				1658.14	9.15032							44.072				7.41345							3.78582	0	0	0	0	0	0	0	0	0	0	0	0	0	0	1			0	0	1
47	Zimbabwe	ZWE	Middle income	2005	796.258	0.891798		971.267		57.7	101	44.6451	52.4323	80.1504		34.11	6.67992	-0.114515		6.8786	4.05526	4.61512	3.79874	3.95952	4.3839		3.52959	1	0	0	0	0	0	0	0	0	0	0	0	0	0	0	77847.4	30.1551	0	0	1
47	Zimbabwe	ZWE	Middle income	2006	809.986	0.85947		931.569		58.6	101.3	43.9198	67.8831	78.6476		33.926	6.69702	-0.151439		6.83687	4.07073	4.61809	3.78237	4.21779	4.36498		3.52418	0	1	0	0	0	0	0	0	0	0	0	0	0	0	0	73265.7	29.8428	0	0	1
47	Zimbabwe	ZWE	Middle income	2007	787.371	0.806649		890.18		58.7	100.1	43.1983	71.5731	78.0801		33.743	6.6687	-0.214866		6.79142	4.07244	4.60617	3.7658	4.27072	4.35774		3.51877	0	0	1	0	0	0	0	0	0	0	0	0	0	0	0	69505.4	29.5952	0	0	1
47	Zimbabwe	ZWE	Middle income	2008	724.293	0.627678		725.576		57.5	97	42.4801	75.8951	82.032		33.56	6.5852	-0.465728		6.58697	4.05178	4.57471	3.74904	4.32935	4.40711		3.51334	0	0	0	1	0	0	0	0	0	0	0	0	0	0	0	59520.4	29.0295	0	0	1
47	Zimbabwe	ZWE	Middle income	2009	729.379	0.447289		803.222		56.1	92.7	41.7656	75.6412	83.1537		33.378	6.59219	-0.80455		6.68863	4.02714	4.52937	3.73207	4.326	4.42069		3.5079	0	0	0	0	1	0	0	0	0	0	0	0	0	0	0	66790.9	29.5684	0	0	1
47	Zimbabwe	ZWE	Middle income	2010	744.933	0.614549	91.1774	948.332	3.03448	53.1	86.3	41.0545	68.0092	82.8795		33.196	6.61329	-0.486866	4.51281	6.8547	3.97218	4.45783	3.7149	4.21964	4.41739		3.50243	0	0	0	0	0	1	0	0	0	0	0	0	0	0	0	78597.3	30.2799	0	0	1
47	Zimbabwe	ZWE	Middle income	2011	795.054	0.746236	75.419	1066.43	3.4778	50.3	79	40.3471	57.8559	79.5742		33.015	6.67841	-0.292713	4.32306	6.97207	3.918	4.36945	3.69752	4.05795	4.37669		3.49696	0	0	0	0	0	0	1	0	0	0	0	0	0	0	0	84860.1	30.5146	0	0	1
47	Zimbabwe	ZWE	Middle income	2012	824.243	0.600303	75.3877	1223.2	3.72109	45.7	69.8	39.6432	60.3933	78.0197	50.1543	32.834	6.71446	-0.510321	4.32264	7.10923	3.8221	4.24563	3.67992	4.10088	4.35696	3.91511	3.49146	0	0	0	0	0	0	0	1	0	0	0	0	0	0	0	95434	30.9746	0	0	1
47	Zimbabwe	ZWE	Middle income	2013	845.361	0.881705	83.089	1225.56	1.63162	42.8	62.3	38.9429	53.9394	79.5611	51.3457	32.654	6.73976	-0.125898	4.41991	7.11115	3.75654	4.13196	3.6621	3.98786	4.37652	3.93858	3.48597	0	0	0	0	0	0	0	0	1	0	0	0	0	0	0	97506.7	31.1221	0	0	1
47	Zimbabwe	ZWE	Middle income	2014		0.891739	99.5538	1232.86	-0.21294	40.4	57.5	38.2515	55.6054	81.0493		32.504		-0.114582	4.6007	7.1171	3.69883	4.05178	3.64418	4.01828	4.39506		3.48136	0	0	0	0	0	0	0	0	0	1	0	0	0	0	0	99922.8	31.28	0	0	1
47	Zimbabwe	ZWE	Middle income	2015		0.891624	94.29	1234.1	-2.4095	38.5	54.3	37.5681	52.7243	81.7978		32.385		-0.114711	4.54638	7.1181	3.65066	3.99452	3.62615	3.96508	4.40425		3.4777	0	0	0	0	0	0	0	0	0	0	1	0	0	0	0	100947	31.3499	0	0	1
47	Zimbabwe	ZWE	Middle income	2016		0.782777	98.5796	1224.31	-1.56641	36.3	50.4	36.8917				32.296		-0.244908	4.59086	7.11013	3.59182	3.91999	3.60799				3.47494	0	0	0	0	0	0	0	0	0	0	0	1	0	0	0			0	0	1
47	Zimbabwe	ZWE	Middle income	2017			110.15	1263.32	0.909733	35.4	49.3	36.2214				32.237			4.70184	7.1415	3.56671	3.89792	3.58965				3.47311	0	0	0	0	0	0	0	0	0	0	0	0	1	0	0			0	0	1
47	Zimbabwe	ZWE	Middle income	2018				1305.78		33.9	46.2					32.209				7.17456	3.52341	3.83298					3.47225	0	0	0	0	0	0	0	0	0	0	0	0	0	1	0			0	0	1
47	Zimbabwe	ZWE	Middle income	2019				1183.1								32.21				7.07589							3.47228	0	0	0	0	0	0	0	0	0	0	0	0	0	0	1			0	0	1
